# Supplementary material for: When Nature Requires a Resource to Be Used—The Case of Callinectes sapidus: Distribution, Aggregation Patterns, and Spatial Structure in Northwest Europe, the Mediterranean Sea, and Adjacent Waters
Source: Biology (Basel). 2024 Apr 19;13(4):279. doi: 10.3390/biology13040279 (PMC11048514; doi:10.3390/biology13040279)
Supplement: Supplementary file 1 [file biology-13-00279-s001.zip]

Archive with 1 entries (1 files):
- biology-2942738-supplementary.xlsx
