# Supplementary material for: When Nature Requires a Resource to Be Used—The Case of Callinectes sapidus: Distribution, Aggregation Patterns, and Spatial Structure in Northwest Europe, the Mediterranean Sea, and Adjacent Waters
Source: Biology (Basel). 2024 Apr 19;13(4):279. doi: 10.3390/biology13040279 (PMC11048514; doi:10.3390/biology13040279)
Supplement: Supplementary file 1 [file biology-13-00279-s001.zip › biology-2942738-supplementary.xlsx]

## Sheet: C. sapidus database
ID	Species	Occurrence year	Country	Latitude	Longitude	Position accuracy	Detection method	Pubblication year	Author/Authors	Reference
1	Callinectes sapidus	1900	France	45.9496	-0.954808	2	unknown	1901	Bouvier	65
2	Callinectes sapidus	1949	Italia	45.5958	12.8881	2	unknown	1951	Giordani Soika	34
3	Callinectes sapidus	1950	Italia	45.4157	12.2611	2	unknown	1951	Giordani Soika	34
4	Callinectes sapidus	1955	Israel	32.8934	35.078	2	unknown	1955	Holthuis & Gottlieb	66
5	Callinectes sapidus	1955	Israel	32.6102	34.9101	2	unknown	1955	Holthuis & Gottlieb	66
6	Callinectes sapidus	1951	Israel	32.4644	34.8832	2	unknown	1955	Holthuis & Gottlieb	66
7	Callinectes sapidus	1955	Israel	30.5333	34.5833	2	unknown	1955	Holthuis & Gottlieb	66
8	Callinectes sapidus		Israel	32.1667	34.4167	3	unknown	1955	Holthuis & Gottlieb	66
9	Callinectes sapidus	1955	Israel	32.396	34.8655	2	unknown	1958	Holthuis & Gottlieb	67
10	Callinectes sapidus	1955	Israel	32.396	34.8655	2	unknown	1958	Holthuis & Gottlieb	67
11	Callinectes sapidus	1948	Greece	40.5675	22.8866	2	unknown	1959	Serbetis	35
12	Callinectes sapidus	1948	Greece	39.9355	22.7185	2	unknown	1959	Serbetis	35
13	Callinectes sapidus		Greece	40.8457	24.8005	2	unknown	1959	Serbetis	35
14	Callinectes sapidus		Greece	40.7748	26.0331	2	unknown	1959	Serbetis	35
15	Callinectes sapidus	1947	Türkiye	37.7361	27.2376	3	unknown	1959	Serbetis	35
16	Callinectes sapidus	1957	Lebanon	33.9055	35.4892	3	unknown	1959	Serbetis	35
17	Callinectes sapidus	1957	Egypt	31.2587	29.9529	3	unknown	1959	Serbetis	35
18	Callinectes sapidus	1959	Greece	41.0077	25.1216	2	unknown	1961	Holthuis	68
19	Callinectes sapidus	1959	Türkiye	36.6259	35.2553	2	unknown	1961	Holthuis	68
20	Callinectes sapidus	1960	France	45.5802	-1.06176	2	unknown	1961	Amanieu & Le Dantec	69
21	Callinectes sapidus	1960	Egypt	31.251	30.2112	2	unknown	1963	Banoub	36
22	Callinectes sapidus	1962	Greece	40.8604	24.7027	2	unknown	1964	Zelenka	70
23	Callinectes sapidus	1962	Greece	40.7858	23.8483	2	unknown	1964	Zelenka	70
24	Callinectes sapidus	1964	Lebanon	34.6339	35.9753	2	falling gear	1965	George & Athanasiou	71
25	Callinectes sapidus	1965	Lebanon	33.9055	35.4892	2	seine nets	1965	George & Athanasiou	71
26	Callinectes sapidus	1963	Greece	40.6307	22.8702	2	unknown	1965	Kinzelbach	72
27	Callinectes sapidus	1963	Greece	40.4689	22.6636	2	unknown	1965	Kinzelbach	72
28	Callinectes sapidus	1963	Greece	40.6825	23.6942	2	visual	1965	Kinzelbach	72
29	Callinectes sapidus	1965	Greece	40.6825	23.6942	2	visual	1965	Kinzelbach	72
30	Callinectes sapidus	1963	Greece	39.9749	22.6672	2	unknown	1965	Kinzelbach	72
31	Callinectes sapidus		Greece	36.4187	28.2456	2	unknown	1965	Kinzelbach	72
32	Callinectes sapidus	1964	Italia	44.404	8.92179	2	unknown	1965	Tortonese	37
33	Callinectes sapidus	1965	Italia	44.0884	9.84897	2	traps	1965	Tortonese	37
34	Callinectes sapidus	1958	Egypt	31.5636	30.8702	3	trawls	1966	Gorgy	73
35	Callinectes sapidus	1958	Egypt	31.4693	32.0139	3	trawls	1966	Gorgy	73
36	Callinectes sapidus	1958	Egypt	31.2587	29.9529	3	trawls	1966	Gorgy	73
37	Callinectes sapidus	1967	Bulgaria	43.1914	27.9254	2	unknown	1968	Bulgurkov	74
38	Callinectes sapidus		Greece	40.8458	24.8004	2	unknown	1969	Holthuis	75
39	Callinectes sapidus		Greece	40.7788	26.0594	2	unknown	1969	Holthuis	75
40	Callinectes sapidus		Greece	40.7708	26.0329	2	unknown	1969	Holthuis	75
41	Callinectes sapidus	1964	Türkiye	36.2994	34.0045	3	unknown	1969	Holthuis	75
42	Callinectes sapidus		Egypt	32.4644	34.8832	3	unknown	1969	Holthuis	75
43	Callinectes sapidus	1969	Egypt	31.2587	29.9529	3	unknown	1969	Holthuis	75
44	Callinectes sapidus		Cyprus	35.6966	34.6004	2	unknown	1969	Demetropoulos & Neocleous	76
45	Callinectes sapidus		Cyprus	34.9549	34.0869	2	unknown	1969	Demetropoulos & Neocleous	76
46	Callinectes sapidus	1969	Egypt	31.2823	30.1693	2	unknown	1972	Ramadan & Dowidar	77
47	Callinectes sapidus	1970	Italia	43.6667	12.9167	2	trawls	1972	Froglia	78
48	Callinectes sapidus		Greece	40.5243	22.7531	2	unknown	1974	Georgiadis & Georgiadis	79
49	Callinectes sapidus	1970	Greece	40.2726	22.8774	3	unknown	1974	Georgiadis & Georgiadis	79
50	Callinectes sapidus		Italy	38.1979	15.5583	3	unknown	1975	Cavaliere & Berdar	80
51	Callinectes sapidus		Italy	38.1974	15.5726	3	gillnets and entangling nets	1975	Cavaliere & Berdar	80
52	Callinectes sapidus	1971	Georgia	42.067	41.3257	3	gillnets and entangling nets	1975	Shaverdashvili & Ninua	81
53	Callinectes sapidus	1975	France	49.4275	0.151473	2	unknown	1975	Maury	82
54	Callinectes sapidus	1978	Portugal	38.6796	-9.26631	2	unknown	1979	Gaudêncio & Guerra	83
55	Callinectes sapidus	1965	Lebanon	33.9194	35.5714	2	unknown	1981	Shiber	84
56	Callinectes sapidus		Türkiye	37.5887	27.1836	2	unknown	1971	Kocatas & Katagan	85
57	Callinectes sapidus	1982	Türkiye	36.2994	34.0045	2	unknown	1983	Kocatas & Katagan	85
58	Callinectes sapidus	1982	Türkiye	36.2661	30.0533	2	unknown	1983	Kocatas & Katagan	85
59	Callinectes sapidus	1975	Russia	42.7531	38.8324	3	unknown	1984	Monin	86
60	Callinectes sapidus		Cyprus	34.5833	33.0833	2	unknown	1986	Lewinsohn & Holthuis	87
61	Callinectes sapidus	1981	France	49.4893	0.186645	2	unknown	1986	Vincent	88
62	Callinectes sapidus	1984	France	49.4836	0.183389	2	unknown	1986	Vincent	88
63	Callinectes sapidus	1982	France	49.4326	0.020202	2	unknown	1986	Vincent	88
64	Callinectes sapidus	1975	Egypt	31.4843	30.8491	2	trawls and other gears	1987	Abdel-Razek	89
65	Callinectes sapidus	1975	Egypt	31.2894	30.1262	2	trawls	1987	Abdel-Razek	89
66	Callinectes sapidus	1989	Israel	32.8106	35.5931	2	gillnets and entangling nets	1990	Snovsky & Galil	90
67	Callinectes sapidus	1949	Italia	45.6747	13.3937	2	unknown	1993	Mizzan	91
68	Callinectes sapidus	1991	Italia	45.4167	12.5	2	unknown	1993	Mizzan	91
69	Callinectes sapidus	1992	Italia	45.4167	12.5	2	unknown	1993	Mizzan	91
70	Callinectes sapidus	1950	Italia	45.408	12.2967	3	unknown	1993	Mizzan	91
71	Callinectes sapidus		Syria	35.5263	35.7553	2	unknown	1994	Baker et al.	92
72	Callinectes sapidus	1984	Bulgaria	42.5845	28.3798	4	unknown	1996	Gomoiu & Skolka	93
73	Callinectes sapidus	1982	Greece	40.9859	25.0902	2	unknown	1997	Enzenross et al.	94
74	Callinectes sapidus	1979	Greece	40.9525	25.2123	2	unknown	1997	Enzenross et al.	94
75	Callinectes sapidus	1970	Greece	40.8313	25.9631	2	unknown	1997	Enzenross et al.	94
76	Callinectes sapidus	1985	Türkiye	37.5393	27.1674	2	unknown	1997	Enzenross et al.	94
77	Callinectes sapidus	1987	Türkiye	37.3893	27.4313	2	unknown	1997	Enzenross et al.	94
78	Callinectes sapidus	1985	Türkiye	36.9219	36.0367	2	unknown	1997	Enzenross et al.	94
79	Callinectes sapidus	1988	Türkiye	36.8824	28.6149	2	unknown	1997	Enzenross et al.	94
80	Callinectes sapidus	1988	Türkiye	36.7942	28.6115	2	unknown	1997	Enzenross et al.	94
81	Callinectes sapidus	1989	Türkiye	36.7469	35.6285	2	visual	1997	Enzenross et al.	94
82	Callinectes sapidus	1989	Türkiye	36.7193	27.9662	2	visual	1997	Enzenross et al.	94
83	Callinectes sapidus	1987	Türkiye	36.6751	35.0764	2	nets	1997	Enzenross et al.	94
84	Callinectes sapidus	1985	Türkiye	36.662	29.0917	2	nets	1997	Enzenross et al.	94
85	Callinectes sapidus	1959	Türkiye	36.6228	35.2903	2	unknown	1997	Enzenross et al.	94
86	Callinectes sapidus	1985	Türkiye	36.6228	35.2903	2	unknown	1997	Enzenross et al.	94
87	Callinectes sapidus	1985	Türkiye	36.6005	36.1539	2	gillnets and entangling nets	1997	Enzenross et al.	94
88	Callinectes sapidus	1987	Türkiye	36.3942	34.0796	2	unknown	1997	Enzenross et al.	94
89	Callinectes sapidus	1987	Türkiye	36.2994	34.0045	2	unknown	1997	Enzenross et al.	94
90	Callinectes sapidus	1987	Türkiye	36.2967	30.1552	2	nets	1997	Enzenross et al.	94
91	Callinectes sapidus	1985	Türkiye	36.2876	33.8422	2	traps	1997	Enzenross et al.	94
92	Callinectes sapidus	1987	Türkiye	36.2661	30.0533	2	unknown	1997	Enzenross et al.	94
93	Callinectes sapidus	1985	Türkiye	36.0735	32.881	2	unknown	1997	Enzenross et al.	94
94	Callinectes sapidus	1985	Türkiye	37.4761	27.2135	2	unknown	1997	Enzenross et al.	94
95	Callinectes sapidus		Türkiye	36.8708	30.6879	3	gillnets and entangling nets	1997	Gökoğlu & Oray	95
96	Callinectes sapidus		Türkiye	36.8708	30.6879	3	unknown	1998	Gökoğlu et al.	96
97	Callinectes sapidus	1975	Russia	45.2793	36.6585	3	unknown	1998	Zaitsev	97
98	Callinectes sapidus	1984	Bulgaria	42.5845	28.3798	3	unknown	1998	Zaitsev	97
99	Callinectes sapidus	1998	Romania	43.8396	28.5857	2	nets	1998	Gomoiu & Skolka	98
100	Callinectes sapidus	1973	Italia	44.3304	9.22126	2	sampling devices	1998	Pessani & Salton	99
101	Callinectes sapidus	1996	Türkiye	36.6005	36.1539	2	unknown	1999	Türeli	100
102	Callinectes sapidus	1996	France	49.5102	0.065949	2	visual	1999	Vincent	101
103	Callinectes sapidus	1997	France	49.4243	0.031071	2	trawls	1999	Vincent	101
104	Callinectes sapidus	1973	France	49.3634	0.064591	2	visual	1999	Vincent	101
105	Callinectes sapidus	1997	France	49.3472	0.042825	2	trawls	1999	Vincent	101
106	Callinectes sapidus	1993	Türkiye	37.1862	27.5879	2	unknown	1999	Egemen et al.	102
107	Callinectes sapidus	1996	Türkiye	36.7237	35.6231	2	trawls	2000	Türeli et al.	103
108	Callinectes sapidus	1999	Romania	43.8502	28.505	2	seine nets	2000	Petrescu et al.	104
109	Callinectes sapidus		Türkiye	37.6163	26.9943	3	unknown	2001	Zaitsev & Öztürk	105
110	Callinectes sapidus		Türkiye	37.3296	27.1402	3	unknown	2001	Zaitsev & Öztürk	105
111	Callinectes sapidus		Türkiye	37.2248	27.4011	3	unknown	2001	Zaitsev & Öztürk	105
112	Callinectes sapidus		Türkiye	36.7216	28.4366	3	unknown	2001	Zaitsev & Öztürk	105
113	Callinectes sapidus	2001	Italia	39.8642	18.1522	2	unknown	2001	Gennaio	106
114	Callinectes sapidus	2000	Holland	51.3858	4.0374	2	trawls	2001	ICES	107
115	Callinectes sapidus	2000	Holland	51.3841	3.75031	2	trawls	2001	ICES	107
116	Callinectes sapidus	2000	Holland	51.3396	3.84836	2	trawls	2001	ICES	107
117	Callinectes sapidus	1996	Türkiye	36.6005	36.1539	3	unknown	2002	Türeli et al.	108
118	Callinectes sapidus	1996	Türkiye	36.7399	35.68	3	trawls	2002	Basusta et al.	109
119	Callinectes sapidus	1996	Türkiye	36.7399	35.68	3	trawls	2002	Basusta et al.	109
120	Callinectes sapidus	1996	Türkiye	36.7399	35.68	3	trawls	2002	Basusta et al.	109
121	Callinectes sapidus		Spain	36.7866	-6.37806	2	unknown	2002	WWF/ADENA	110
122	Callinectes sapidus	1962	France	43.458	5.10686	2	unknown	2002	Zibrowius	38
123	Callinectes sapidus	1998	Romania	43.8396	28.5857	3	unknown	2002	Bashtannyy et al.	111
124	Callinectes sapidus	1999	Italia	40.1847	16.717	2	unknown	2002	Galil et al.	112
125	Callinectes sapidus	2000	Türkiye	36.2661	30.0533	2	by hand	2003	Atar & Seçer	113
126	Callinectes sapidus	2001	Türkiye	36.8708	30.6879	2	by hand	2003	Gokoglu & Yerlikaya	114
127	Callinectes sapidus		Russia	44.3534	33.9947	3	unknown	2003	Revkov	115
128	Callinectes sapidus	2002	Türkiye	36.612	35.2964	2	unknown	2004	Çelik et al.	116
129	Callinectes sapidus	2002	Türkiye	36.9026	36.0529	3	trawls	2005	Ozcan et al.	117
130	Callinectes sapidus	2003	Türkiye	36.8667	36.1167	3	trawls	2005	Ozcan et al.	117
131	Callinectes sapidus	2002	Türkiye	36.75	35.65	3	trawls	2005	Ozcan et al.	117
132	Callinectes sapidus	2002	Türkiye	36.5544	36.0539	3	trawls	2005	Ozcan et al.	117
133	Callinectes sapidus	2002	Türkiye	36.5339	35.3742	3	trawls	2005	Ozcan et al.	117
134	Callinectes sapidus	2002	Türkiye	36.42	35.8683	3	trawls	2005	Ozcan et al.	117
135	Callinectes sapidus	2002	Türkiye	36.1231	35.8881	3	trawls	2005	Ozcan et al.	117
136	Callinectes sapidus	2001	Türkiye	36.5343	35.9528	1	traps	2005	Çekiç et al.	118
137	Callinectes sapidus	2005	Italia	43.6014	10.3481	2	unknown	2005	Bisconti & Silvi	119
138	Callinectes sapidus	2003	Türkiye	36.8664	35.9992	2	trawls	2006	Türkmen et al.	120
139	Callinectes sapidus	2003	Türkiye	36.6494	36.1213	2	trawls	2006	Türkmen et al.	120
140	Callinectes sapidus	2003	Türkiye	36.4745	35.8971	2	trawls	2006	Türkmen et al.	120
141	Callinectes sapidus	2002	Türkiye	36.612	35.2964	2	unknown	2006	Küçükgülmez et al.	121
142	Callinectes sapidus	2005	Türkiye	36.747	35.6778	2	seine nets	2006	Gokce et al.	122
143	Callinectes sapidus	2005	Spain	43.5704	-5.68313	2	unknown	2006	ICES	123
144	Callinectes sapidus	2005	Spain	36.7866	-6.37806	2	unknown	2006	ICES	123
145	Callinectes sapidus	2004	Italia	39.8899	18.1131	1	various gears	2006	Gennaio et al.	124
146	Callinectes sapidus	2004	Italia	39.8865	18.1226	1	various gears	2006	Gennaio et al.	124
147	Callinectes sapidus	2004	Italia	39.8642	18.1522	1	various gears	2006	Gennaio et al.	124
148	Callinectes sapidus	2004	Italia	39.8642	18.1522	2	various gears	2006	Gennaio et al.	124
149	Callinectes sapidus	2004	Italia	39.8642	18.1522	2	various gears	2006	Gennaio et al.	124
150	Callinectes sapidus	2004	Spain	43.5667	-5.68333	1	unknown	2006	Cabal et al.	125
151	Callinectes sapidus	2000	Romania	44.0961	28.7104	2	unknown	2006	Micu & Micu	126
152	Callinectes sapidus	2005	Spain	37.3853	6.00083	1	unknown	2007	ICES	127
153	Callinectes sapidus		Russia	44.6257	33.4989	2	unknown	2007	Shiganova	128
154	Callinectes sapidus		Türkiye	41.1276	29.0816	3	unknown	2007	Shiganova	128
155	Callinectes sapidus	2007	Italia	44.4481	12.3035	2	visual	2007	Scaravelli & Mordenti	129
156	Callinectes sapidus	2005	Syria	35.7378	35.8276	3	by hand	2008	Hasan et al.	130
157	Callinectes sapidus		Türkiye	36.612	35.2964	2	unknown	2008	Küçükgülmez & Çelik	131
158	Callinectes sapidus	2008	Türkiye	40.0883	26.4	1	gillnets and entangling nets	2008	Tuncer & Bilgin	132
159	Callinectes sapidus	2007	Italia	41.8883	15.4456	2	traps	2008	Florio et al.	133
160	Callinectes sapidus	2007	Italia	41.8883	15.4456	2	traps	2008	Florio et al.	133
161	Callinectes sapidus	2007	Italia	41.8883	15.4456	2	traps	2008	Florio et al.	133
162	Callinectes sapidus	2007	Italia	41.8883	15.4456	2	traps	2008	Florio et al.	133
163	Callinectes sapidus	2007	Italia	41.8823	15.7439	2	traps	2008	Florio et al.	133
164	Callinectes sapidus	2004	Croatia	43.0194	17.4382	1	traps	2008	Onofri et al.	134
165	Callinectes sapidus	2004	Croatia	43.0194	17.4382	1	gillnets and entangling nets	2008	Onofri et al.	134
166	Callinectes sapidus	2004	Croatia	42.8321	17.6951	1	unknown	2008	Onofri et al.	134
167	Callinectes sapidus	2005	Türkiye	36.8303	28.6397	1	hooks and lines	2009	Gülșahin & Erdem	135
168	Callinectes sapidus	2007	Russia	45.5833	37.1167	1	trawls	2009	Diripasko et al.	136
169	Callinectes sapidus	2008	Russia	47.0539	38.1737	2	unknown	2009	Diripasko et al.	136
170	Callinectes sapidus	2006	Ukraine	46.7447	36.7621	2	unknown	2009	Diripasko et al.	136
171	Callinectes sapidus	2010	Greece	40.4664	22.5949	2	unknown	2010	Kevrekidis	137
172	Callinectes sapidus	2009	Albania	41.6333	19.6	1	gillnets and entangling nets	2010	Beqiraj & Kashta	138
173	Callinectes sapidus	2009	Albania	41.6333	19.6	1	gillnets and entangling nets	2010	Beqiraj & Kashta	138
174	Callinectes sapidus	2009	Croatia	43.0197	17.4744	2	unknown	2010	Dulcic et al.	139
175	Callinectes sapidus	1980	Romania	44.0961	28.7104	3	unknown	2010	Skolka & Preda	140
176	Callinectes sapidus	2007	Russia	44.2268	36.1115	3	nets	2010	Khvorov	141
177	Callinectes sapidus	1964	Germany	53.8867	8.72	1	unknown	2010	Nehring & van der Meer	142
178	Callinectes sapidus	2007	Germany	53.7833	8.13	1	unknown	2010	Nehring & van der Meer	142
179	Callinectes sapidus	2008	Germany	53.7283	8.45167	1	trawls	2010	Nehring & van der Meer	142
180	Callinectes sapidus	1965	Germany	53.535	8.56167	1	unknown	2010	Nehring & van der Meer	142
181	Callinectes sapidus	1990	Germany	53.1183	8.72333	1	unknown	2010	Nehring & van der Meer	142
182	Callinectes sapidus	1990	Germany	53.1183	8.72333	1	unknown	2010	Nehring & van der Meer	142
183	Callinectes sapidus	1998	Germany	53.39	8.49	2	unknown	2010	Nehring & van der Meer	142
184	Callinectes sapidus	2009	Egypt	31.1232	33.0255	2	trawls	2011	Mehanna & El-Aiatt	143
185	Callinectes sapidus	2006	Türkiye	36.8667	36.1167	1	by hand	2011	Mutlu et al.	144
186	Callinectes sapidus	2006	Türkiye	36.7167	35.6167	1	by hand	2011	Mutlu et al.	144
187	Callinectes sapidus	2006	Türkiye	36.6228	35.2903	1	by hand	2011	Mutlu et al.	144
188	Callinectes sapidus	2006	Türkiye	36.2833	34	1	by hand	2011	Mutlu et al.	144
189	Callinectes sapidus	2008	Türkiye	36.661	34.4285	3	by hand	2011	Ayas & Özogul	145
190	Callinectes sapidus	1997	Türkiye	36.7399	35.68	3	trawls	2011	Tureli Bilen et al.	146
191	Callinectes sapidus	2011	Greece	37.0204	22.0208	1	unknown	2011	Eleftheriou et al.	147
192	Callinectes sapidus	2010	Croatia	43.0236	17.4428	2	traps and gillnets and entangling nets	2011	Dulcic et al.	148
193	Callinectes sapidus	1975	United KingdomUK	50.982	0.974377	2	trawls	2011	Nehring	9
194	Callinectes sapidus	2007	Denmark	57.7475	10.675	2	unknown	2011	Nehring	9
195	Callinectes sapidus	1951	Denmark	55.7326	12.6206	2	nets	2011	Nehring	9
196	Callinectes sapidus	1967	Holland	53.5065	6.23032	2	unknown	2011	Nehring	9
197	Callinectes sapidus	1982	United KingdomUK	53.2629	-0.77149	2	hooks and lines	2011	Nehring	9
198	Callinectes sapidus	1932	Holland	52.4425	4.82347	2	unknown	2011	Nehring	9
199	Callinectes sapidus	1951	Holland	52.4305	4.75052	2	unknown	2011	Nehring	9
200	Callinectes sapidus	1934	Holland	52.4017	4.87138	2	unknown	2011	Nehring	9
201	Callinectes sapidus	2000	United KingdomUK	51.4857	0.185523	2	unknown	2011	Nehring	9
202	Callinectes sapidus	2004	Belgium	51.3841	3.75031	2	unknown	2011	Nehring	9
203	Callinectes sapidus	1984	Belgium	51.3483	3.23686	2	unknown	2011	Nehring	9
204	Callinectes sapidus	1993	Belgium	51.3458	4.2648	2	unknown	2011	Nehring	9
205	Callinectes sapidus	1994	Belgium	51.3458	4.2648	2	unknown	2011	Nehring	9
206	Callinectes sapidus	2002	Belgium	51.2321	2.90456	2	unknown	2011	Nehring	9
207	Callinectes sapidus	1981	Belgium	51.2285	4.39843	2	visual	2011	Nehring	9
208	Callinectes sapidus	2006	Belgium	51.1548	2.71455	2	unknown	2011	Nehring	9
209	Callinectes sapidus	1985	France	51.0808	2.5146	2	unknown	2011	Nehring	9
210	Callinectes sapidus	1984	France	51.0531	2.39913	2	unknown	2011	Nehring	9
211	Callinectes sapidus	1985	France	51.0185	2.09672	2	unknown	2011	Nehring	9
212	Callinectes sapidus	2010	United KingdomUK	50.2056	-5.0326	2	unknown	2011	Nehring	9
213	Callinectes sapidus	1973	France	49.4751	0.12411	2	unknown	2011	Nehring	9
214	Callinectes sapidus	1973	France	49.4348	0.233994	2	unknown	2011	Nehring	9
215	Callinectes sapidus	2003	France	49.3366	-0.453559	2	unknown	2011	Nehring	9
216	Callinectes sapidus	1961	France	45.5802	-1.06176	2	unknown	2011	Nehring	9
217	Callinectes sapidus	1995	Belgium	51.2321	2.90456	3	unknown	2011	Nehring	9
218	Callinectes sapidus	2011	Türkiye	36.8972	35.95	1	trawls	2012	Ozcan	149
219	Callinectes sapidus	2011	Türkiye	36.5889	35.3339	1	trawls	2012	Ozcan	149
220	Callinectes sapidus	2012	Greece	39.5773	20.1548	1	gillnets and entangling nets	2012	Thessalou-Legaki et al.	150
221	Callinectes sapidus		Greece	40.4745	22.6225	2	unknown	2012	Kevrekidis et al.	151
222	Callinectes sapidus	2011	Montenegro	42.3837	18.6594	2	unknown	2012	Mačić & Kljajić	152
223	Callinectes sapidus	2009	Montenegro	42.2832	18.8059	2	unknown	2012	Mačić & Kljajić	152
224	Callinectes sapidus	2006	Montenegro	41.9091	19.2381	2	unknown	2012	Mačić & Kljajić	152
225	Callinectes sapidus	2012	Italia	42.4718	14.2212	1	gillnets and entangling nets	2012	Giansante	153
226	Callinectes sapidus	2011	Italia	42.5333	14.1833	1	gillnets and entangling nets	2012	Castriota et al.	154
227	Callinectes sapidus	2010	Russia	44.2126	35.9219	3	gillnets and entangling nets	2012	Pashkov et al.	155
228	Callinectes sapidus	2009	Türkiye	36.2661	30.0533	2	traps	2013	Sumer et al.	156
229	Callinectes sapidus	2012	Greece	39.1902	23.9882	2	unknown	2013	Zenetos et al.	157
230	Callinectes sapidus	2012	Italia	39.7236	16.5297	2	traps	2013	Brusco et al.	158
231	Callinectes sapidus	2013	Albania	42.0386	19.4853	2	nets	2013	Milori et al.	39
232	Callinectes sapidus	2006	Albania	41.8759	19.4441	2	nets	2013	Milori et al.	39
233	Callinectes sapidus	2006	Albania	41.7603	19.5961	2	nets	2013	Milori et al.	39
234	Callinectes sapidus	2006	Albania	41.7327	19.5971	2	nets	2013	Milori et al.	39
235	Callinectes sapidus	2006	Albania	41.6258	19.603	2	nets	2013	Milori et al.	39
236	Callinectes sapidus	2013	Albania	41.5781	19.5559	2	nets	2013	Milori et al.	39
237	Callinectes sapidus	1975	Albania	41.4512	19.4871	2	nets	2013	Milori et al.	39
238	Callinectes sapidus	2013	Albania	41.4363	19.4611	2	nets	2013	Milori et al.	39
239	Callinectes sapidus	2013	Albania	41.0013	19.4464	2	nets	2013	Milori et al.	39
240	Callinectes sapidus	2009	Albania	40.9242	19.487	2	nets	2013	Milori et al.	39
241	Callinectes sapidus	2006	Albania	40.5433	19.4232	2	nets	2013	Milori et al.	39
242	Callinectes sapidus	2013	Albania	40.4614	19.393	2	nets	2013	Milori et al.	39
243	Callinectes sapidus	2006	Albania	40.3177	19.4409	2	nets	2013	Milori et al.	39
244	Callinectes sapidus	2009	Albania	39.7847	20.0339	2	nets	2013	Milori et al.	39
245	Callinectes sapidus	2013	Albania	41.5781	19.5559	3	nets	2013	Milori et al.	39
246	Callinectes sapidus	2013	Greece	39.8141	19.8574	1	by hand	2013	Bilecenoglu et al.	159
247	Callinectes sapidus		Greece	39.8141	19.8574	1	by hand	2013	Bilecenoglu et al.	159
248	Callinectes sapidus	2012	Italia	40.4405	18.2405	2	traps	2013	Mancinelli et al.	13
249	Callinectes sapidus	2012	Italia	40.3014	17.7498	2	traps	2013	Mancinelli et al.	13
250	Callinectes sapidus	2012	Italia	40.4405	18.2405	2	traps	2013	Mancinelli et al.	160
251	Callinectes sapidus	2012	Italia	40.3014	17.7498	2	traps	2013	Mancinelli et al.	160
252	Callinectes sapidus	2011	Greece	40.4664	22.5949	3	unknown	2013	Kevrekidis et al.	161
253	Callinectes sapidus	2012	Spain	40.64	-0.74	1	unknown	2013	Castejón & Guerao	162
254	Callinectes sapidus	2013	Spain	40.63	-0.75	1	gillnets and entangling nets	2013	Castejón & Guerao	162
255	Callinectes sapidus	2010	Türkiye	36.7461	35.7058	2	unknown	2014	Tureli-Bilen & Yesilyurt	163
256	Callinectes sapidus	2013	Greece	38.5407	26.1121	1	nets	2014	Katsanevakis et al.	164
257	Callinectes sapidus	2009	Portugal	38.5486	-8.7402	1	gillnets and entangling nets	2014	Ribeiro & Verissimo	165
258	Callinectes sapidus	2014	Spain	39.3372	-0.352178	2	unknown	2014	Sierra & Mnguez	166
259	Callinectes sapidus		Spain	39.3372	-0.352178	2	unknown	2014	Sierra	167
260	Callinectes sapidus	2007	Türkiye	40.1029	25.8702	2	unknown	2014	Gonulal & Güreşen	168
261	Callinectes sapidus	2011	Italia	40.2997	17.7492	1	traps	2014	Carrozzo et al.	169
262	Callinectes sapidus	2013	Italia	40.3873	16.8579	2	unknown	2014	Stasolla & Innocenti	170
263	Callinectes sapidus	2013	Italia	40.3381	16.8171	2	unknown	2014	Stasolla & Innocenti	170
264	Callinectes sapidus	2013	Montenegro	42.4133	18.6989	1	gillnets and entangling nets	2014	Kapiris et al.	171
265	Callinectes sapidus	2012	Greece	40.6667	23.4667	1	gillnets and entangling nets	2014	Kapiris et al.	171
266	Callinectes sapidus	2013	Türkiye	41.2865	31.3858	1	gillnets and entangling nets	2014	Yağlıoğlu et al.	172
267	Callinectes sapidus	2013	Türkiye	41.0918	31.1542	1	gillnets and entangling nets	2014	Yağlıoğlu et al.	172
268	Callinectes sapidus	2014	Türkiye	36.7293	35.6498	2	traps	2015	Özdemir et al.	173
269	Callinectes sapidus	2009	Türkiye	36.8303	28.6397	1	traps and by hand	2015	Genc & Yilmaz	174
270	Callinectes sapidus	2015	Türkiye	41.0114	39.7036	1	gillnets and entangling nets	2015	Ak et al.	175
271	Callinectes sapidus	2015	Spain	38.1809	-0.60795	2	unknown	2015	Pujol et al.	176
272	Callinectes sapidus	2015	Spain	38.1103	0.648279	2	unknown	2015	Pujol et al.	176
273	Callinectes sapidus	2013	Italia	41.9108	15.8015	1	traps and gillnets and entangling nets	2015	Cilenti et al.	14
274	Callinectes sapidus	2013	Italia	41.9108	15.8015	1	traps and gillnets and entangling nets	2015	Cilenti et al.	14
275	Callinectes sapidus	2013	Italia	41.892	15.3458	1	traps and gillnets and entangling nets	2015	Cilenti et al.	14
276	Callinectes sapidus	2013	Italia	41.892	15.3458	1	traps and gillnets and entangling nets	2015	Cilenti et al.	14
277	Callinectes sapidus	2014	Italia	44.8518	12.2959	1	hooks and lines	2015	Manfrin et al.	177
278	Callinectes sapidus	2007	Italia	44.8518	12.2959	2	unknown	2015	Manfrin et al.	177
279	Callinectes sapidus	2014	Italia	44.8423	12.3007	2	hooks and lines	2015	Manfrin et al.	177
280	Callinectes sapidus	1940	Egypt	31.3316	32.0501	2	gillnets and entangling nets	2016	Abdel Razek et al.	178
281	Callinectes sapidus	2015	Egypt	31.1232	33.0255	2	gillnets and entangling nets	2016	Abdel Razek et al.	178
282	Callinectes sapidus	2015	Türkiye	38.4133	27.0114	1	gillnets and entangling nets	2016	Dailianis et al.	179
283	Callinectes sapidus		Türkiye	36.2956	33.9538	2	gillnets and entangling nets	2016	Dailianis et al.	179
284	Callinectes sapidus	1997	Türkiye	36.7461	35.7058	2	trawls	2016	Türeli et al.	180
285	Callinectes sapidus		Greece	39.814	19.8562	2	nets	2016	Perdikaris et al.	181
286	Callinectes sapidus		Greece	39.597	19.907	2	nets	2016	Perdikaris et al.	181
287	Callinectes sapidus		Greece	39.5673	20.1587	2	nets	2016	Perdikaris et al.	181
288	Callinectes sapidus		Greece	39.5282	20.1608	2	nets	2016	Perdikaris et al.	181
289	Callinectes sapidus		Greece	39.5216	20.1934	2	nets	2016	Perdikaris et al.	181
290	Callinectes sapidus		Greece	39.5129	20.2208	2	nets	2016	Perdikaris et al.	181
291	Callinectes sapidus		Greece	39.0917	20.7944	2	nets	2016	Perdikaris et al.	181
292	Callinectes sapidus		Greece	39.0073	20.9512	2	nets	2016	Perdikaris et al.	181
293	Callinectes sapidus		Greece	38.9246	21.1164	2	nets	2016	Perdikaris et al.	181
294	Callinectes sapidus		Greece	38.8437	20.706	2	nets	2016	Perdikaris et al.	181
295	Callinectes sapidus		Greece	38.3461	21.3616	2	nets	2016	Perdikaris et al.	181
296	Callinectes sapidus		Greece	38.3365	21.1047	2	nets	2016	Perdikaris et al.	181
297	Callinectes sapidus		Greece	38.194	21.396	2	nets	2016	Perdikaris et al.	181
298	Callinectes sapidus		Greece	38.0057	21.2907	2	nets	2016	Perdikaris et al.	181
299	Callinectes sapidus		Greece	37.0206	22.0204	2	nets	2016	Perdikaris et al.	181
300	Callinectes sapidus	2015	Spain	39.4109	-0.333394	1	gillnets and entangling nets	2016	Karachle et al.	182
301	Callinectes sapidus	2015	Spain	38.1107	-0.643989	1	gillnets and entangling nets	2016	Karachle et al.	182
302	Callinectes sapidus		Spain	39.1644	-0.238904	2	unknown	2016	Karachle et al.	182
303	Callinectes sapidus		Spain	38.9906	-0.149744	2	unknown	2016	Karachle et al.	182
304	Callinectes sapidus		Spain	37.6542	-0.776229	2	unknown	2016	Karachle et al.	182
305	Callinectes sapidus		Spain	37.5587	-1.30003	2	unknown	2016	Karachle et al.	182
306	Callinectes sapidus	2016	Spain	40.7765	0.746183	2	traps and nets	2016	Generalitat Valenciana	183
307	Callinectes sapidus	2016	Spain	40.73	0.868998	2	traps and gillnets and entangling nets	2016	Generalitat Valenciana	183
308	Callinectes sapidus	2016	Spain	40.6099	0.65284	2	traps	2016	Generalitat Valenciana	183
309	Callinectes sapidus	2016	Spain	40.6099	0.65284	2	traps and gillnets and entangling nets	2016	Generalitat Valenciana	183
310	Callinectes sapidus		Spain	40.3644	0.39907	2	unknown	2016	Generalitat Valenciana	183
311	Callinectes sapidus	2016	Spain	40.1836	0.20898	2	unknown	2016	Generalitat Valenciana	183
312	Callinectes sapidus		Spain	40.1363	0.167393	2	unknown	2016	Generalitat Valenciana	183
313	Callinectes sapidus		Spain	39.9234	-0.041932	2	unknown	2016	Generalitat Valenciana	183
314	Callinectes sapidus	2016	Spain	39.909	-0.011163	2	unknown	2016	Generalitat Valenciana	183
315	Callinectes sapidus		Spain	39.8329	-0.10675	2	unknown	2016	Generalitat Valenciana	183
316	Callinectes sapidus		Spain	39.7535	-0.192545	2	unknown	2016	Generalitat Valenciana	183
317	Callinectes sapidus	2016	Spain	39.4235	-0.328535	2	unknown	2016	Generalitat Valenciana	183
318	Callinectes sapidus	2016	Spain	39.3372	-0.352178	2	unknown	2016	Generalitat Valenciana	183
319	Callinectes sapidus		Spain	39.0215	-0.200082	2	unknown	2016	Generalitat Valenciana	183
320	Callinectes sapidus		Spain	38.8668	-0.048847	2	unknown	2016	Generalitat Valenciana	183
321	Callinectes sapidus		Spain	38.1936	-0.615679	2	unknown	2016	Generalitat Valenciana	183
322	Callinectes sapidus	2015	Spain	38.0824	-0.645527	2	unknown	2016	Generalitat Valenciana	183
323	Callinectes sapidus	2016	Spain	38.0181	-0.652318	2	unknown	2016	Generalitat Valenciana	183
324	Callinectes sapidus	2004	Spain	37.7834	-0.755467	2	unknown	2016	Generalitat Valenciana	183
325	Callinectes sapidus	2004	Spain	37.7203	-0.778878	2	unknown	2016	Generalitat Valenciana	183
326	Callinectes sapidus	2015	Spain	37.7203	-0.778878	2	unknown	2016	Generalitat Valenciana	183
327	Callinectes sapidus	2016	Spain	37.7203	-0.778878	2	unknown	2016	Generalitat Valenciana	183
328	Callinectes sapidus	2014	Spain	38.1103	0.648279	1	hooks and lines	2016	Gonzalez-Wanguemert & Pujol	184
329	Callinectes sapidus	2014	Greece	38.8671	22.5597	2	unknown	2016	Kapiris et al.	185
330	Callinectes sapidus	2015	Türkiye	40.271	25.832	1	trawls	2016	Daban et al.	186
331	Callinectes sapidus	2014	Italia	40.4422	18.2377	2	traps	2016	Zotti et al.	187
332	Callinectes sapidus	2004	Italia	40.5196	17.1035	3	traps	2016	Cecere et al.	188
333	Callinectes sapidus	2007	Italia	40.4501	17.2401	3	unknown	2016	Cecere et al.	188
334	Callinectes sapidus	2015	Spain	42.2608	-8.75833	1	traps	2016	Bañón et al.	189
335	Callinectes sapidus	2015	Bosnia Herzegovina	42.9331	17.5623	1	gillnets and entangling nets	2016	Dizdarević et al.	190
336	Callinectes sapidus	2015	Croatia	43.0272	17.4348	1	traps	2016	Mancinelli et al.	191
337	Callinectes sapidus	2002	Romania	43.847	28.6032	2	gillnets and entangling nets	2016	Papadopol & Curlisca	192
338	Callinectes sapidus	2003	Romania	43.847	28.6032	4	visual	2016	Papadopol & Curlisca	192
339	Callinectes sapidus		Italy	45.7	13.08	1	traps	2016	Manfrin et al.	193
340	Callinectes sapidus		Italy	45.7	13.11	1	traps	2016	Manfrin et al.	193
341	Callinectes sapidus		Italy	45.7	13.2	1	traps	2016	Manfrin et al.	193
342	Callinectes sapidus		Italy	45.7	13.2	1	traps	2016	Manfrin et al.	193
343	Callinectes sapidus		Italy	45.7	13.35	1	gillnets and entangling nets	2016	Manfrin et al.	193
344	Callinectes sapidus	2013	Croatia	43.8514	15.6319	1	traps	2016	Zupan et al.	194
345	Callinectes sapidus	2017	Tunisia	34.6987	11.2491	2	unknown	2017	Ben Souissi et al.	195
346	Callinectes sapidus	2017	Tunisia	34.5142	10.493	2	unknown	2017	Ben Souissi et al.	195
347	Callinectes sapidus	2017	Tunisia	34.3501	10.2996	2	unknown	2017	Ben Souissi et al.	195
348	Callinectes sapidus	2017	Tunisia	34.3462	10.2113	2	unknown	2017	Ben Souissi et al.	195
349	Callinectes sapidus	2017	Tunisia	34.2864	10.0976	2	unknown	2017	Ben Souissi et al.	195
350	Callinectes sapidus	2017	Tunisia	34.1177	10.0253	2	unknown	2017	Ben Souissi et al.	195
351	Callinectes sapidus	2017	Tunisia	33.9472	10.08	2	unknown	2017	Ben Souissi et al.	195
352	Callinectes sapidus	2011	Türkiye	36.6228	35.2903	2	traps	2017	Aldik & Cengizler	196
353	Callinectes sapidus	2013	Türkiye	36.6228	35.2903	2	traps	2017	Aldik & Cengizler	196
354	Callinectes sapidus	2015	Türkiye	36.784	34.6211	1	unknown	2017	Çoğun et al.	197
355	Callinectes sapidus	2015	Türkiye	36.661	34.4285	1	unknown	2017	Çoğun et al.	197
356	Callinectes sapidus	2016	Italia	37.1014	13.9525	1	gillnets and entangling nets	2017	Lipej et al.	198
357	Callinectes sapidus	2016	Italia	37.1014	13.9525	1	gillnets and entangling nets	2017	Lipej et al.	198
358	Callinectes sapidus	2014	Greece	40.9859	25.0902	2	unknown	2017	Mancinelli et al.	7
359	Callinectes sapidus	2014	Greece	40.9305	24.4	2	unknown	2017	Mancinelli et al.	7
360	Callinectes sapidus	2014	Greece	40.8852	25.4884	2	unknown	2017	Mancinelli et al.	7
361	Callinectes sapidus	2014	Greece	40.8313	25.9631	2	unknown	2017	Mancinelli et al.	7
362	Callinectes sapidus	2014	Greece	39.6198	20.1814	2	unknown	2017	Mancinelli et al.	7
363	Callinectes sapidus	2015	Spain	39.4237	-0.329263	2	unknown	2017	Mancinelli et al.	7
364	Callinectes sapidus	2014	Greece	39.3676	20.0946	2	unknown	2017	Mancinelli et al.	7
365	Callinectes sapidus	2014	Spain	39.3373	-0.34674	2	unknown	2017	Mancinelli et al.	7
366	Callinectes sapidus	2015	Spain	39.15	-0.231749	2	gillnets and entangling nets	2017	Mancinelli et al.	7
367	Callinectes sapidus	2015	Spain	39.1276	-0.229088	2	unknown	2017	Mancinelli et al.	7
368	Callinectes sapidus	2015	Spain	39.1132	-0.221471	2	unknown	2017	Mancinelli et al.	7
369	Callinectes sapidus	2015	Spain	39.0877	-0.211352	2	unknown	2017	Mancinelli et al.	7
370	Callinectes sapidus	2015	Spain	38.9905	-0.151433	2	unknown	2017	Mancinelli et al.	7
371	Callinectes sapidus	2015	Spain	38.988	-0.146452	2	gillnets and entangling nets	2017	Mancinelli et al.	7
372	Callinectes sapidus	2015	Spain	38.9644	-0.124041	2	unknown	2017	Mancinelli et al.	7
373	Callinectes sapidus	2015	Spain	38.9569	-0.119038	2	unknown	2017	Mancinelli et al.	7
374	Callinectes sapidus	2015	Spain	38.932	-0.0927	2	unknown	2017	Mancinelli et al.	7
375	Callinectes sapidus	2014	Greece	38.8062	22.7875	2	unknown	2017	Mancinelli et al.	7
376	Callinectes sapidus	2014	Greece	38.6353	23.3856	2	unknown	2017	Mancinelli et al.	7
377	Callinectes sapidus	2014	Spain	38.1116	-0.639629	2	unknown	2017	Mancinelli et al.	7
378	Callinectes sapidus	2016	Greece	38.964	20.8159	1	traps	2017	Katselis & Koutsikopoulos	199
379	Callinectes sapidus	2016	Greece	38.964	20.8159	1	traps	2017	Katselis & Koutsikopoulos	199
380	Callinectes sapidus		Greece	39.0921	20.8125	2	unknown	2017	Katselis & Koutsikopoulos	199
381	Callinectes sapidus		Greece	39.048	20.9065	2	unknown	2017	Katselis & Koutsikopoulos	199
382	Callinectes sapidus	2014	Italia	40.4994	17.2499	2	traps	2017	Mancinelli et al.	21
383	Callinectes sapidus	2014	Italia	40.4405	18.2405	2	traps	2017	Mancinelli et al.	21
384	Callinectes sapidus	2014	Italia	40.3014	17.7498	2	traps	2017	Mancinelli et al.	21
385	Callinectes sapidus	2014	Italia	40.2033	18.4533	2	traps	2017	Mancinelli et al.	21
386	Callinectes sapidus	2014	Italia	39.8567	18.1682	2	traps	2017	Mancinelli et al.	21
387	Callinectes sapidus	2014	Italia	39.8527	18.1711	2	traps	2017	Mancinelli et al.	21
388	Callinectes sapidus	2017	Türkiye	41.0408	37.4956	1	gillnets and entangling nets	2017	Aydin	200
389	Callinectes sapidus	2017	Türkiye	41.0408	37.4956	1	gillnets and entangling nets	2017	Aydin	200
390	Callinectes sapidus	2016	Montenegro	41.9233	19.2986	2	unknown	2017	Marković & Durović	201
391	Callinectes sapidus	2016	Montenegro	41.8479	19.3728	2	unknown	2017	Marković & Durović	201
392	Callinectes sapidus	2006	Montenegro	42.2906	18.7492	3	unknown	2017	Marković & Durović	201
393	Callinectes sapidus	2014	Albania	41.8667	19.4333	1	traps and gillnets and entangling nets	2017	Milori et al.	202
394	Callinectes sapidus	2014	Albania	41.8667	19.4333	1	traps and gillnets and entangling nets	2017	Milori et al.	202
395	Callinectes sapidus	2014	Albania	41.8667	19.4333	1	traps and gillnets and entangling nets	2017	Milori et al.	202
396	Callinectes sapidus	2015	Albania	41.8667	19.4333	1	traps and gillnets and entangling nets	2017	Milori et al.	202
397	Callinectes sapidus	2015	Albania	41.8667	19.4333	1	traps and gillnets and entangling nets	2017	Milori et al.	202
398	Callinectes sapidus	2015	Albania	41.8667	19.4333	1	traps and gillnets and entangling nets	2017	Milori et al.	202
399	Callinectes sapidus	2000	Albania	41.8739	19.4466	2	unknown	2017	Milori et al.	202
400	Callinectes sapidus	2014	Albania	41.8739	19.4466	2	traps and gillnets and entangling nets	2017	Milori et al.	202
401	Callinectes sapidus		Montenegro	42.3985	18.704	2	unknown	2017	Marković et al.	203
402	Callinectes sapidus	2016	France	43.3086	6.74488	2	unknown	2017	Noël	204
403	Callinectes sapidus	2014	France	42.5832	9.49573	2	unknown	2017	Noël	204
404	Callinectes sapidus	2016	France	42.5832	9.49573	2	unknown	2017	Noël	204
405	Callinectes sapidus	2016	Italia	44.0801	9.87155	1	gillnets and entangling nets	2017	Suaria et al.	205
406	Callinectes sapidus	2016	Egypt	31.1232	33.0255	2	gillnets and entangling nets	2018	Rady et al.	206
407	Callinectes sapidus	2017	Morocco	35.1569	-2.84528	1	gillnets and entangling nets	2018	Chartosia et al.	207
408	Callinectes sapidus	2017	Morocco	35.1569	-2.84528	1	gillnets and entangling nets	2018	Chartosia et al.	207
409	Callinectes sapidus	2000	Syria	35.1884	35.9437	2	unknown	2018	Hasan	208
410	Callinectes sapidus	2014	Türkiye	36.7399	35.68	3	trawls	2018	Türeli et al.	209
411	Callinectes sapidus	2015	Türkiye	36.7399	35.68	3	trawls	2018	Türeli et al.	209
412	Callinectes sapidus	2018	Spain	38.9778	1.53103	2	visual	2018	Box et al.	210
413	Callinectes sapidus	2018	Spain	38.8604	1.37136	2	visual	2018	Box et al.	210
414	Callinectes sapidus	2018	Spain	38.7246	1.43706	2	visual	2018	Box et al.	210
415	Callinectes sapidus	2018	Spain	40.7081	0.824485	1	traps and rope	2018	Gil	211
416	Callinectes sapidus	2018	Spain	38.988	-0.166186	1	traps and rope	2018	Gil	211
417	Callinectes sapidus	2017	Spain	39.9464	4.26348	1	traps	2018	Garcia et al.	212
418	Callinectes sapidus	2017	Spain	39.9393	3.95852	1	traps	2018	Garcia et al.	212
419	Callinectes sapidus	2017	Spain	39.9038	3.07752	1	traps	2018	Garcia et al.	212
420	Callinectes sapidus	2017	Spain	39.7967	3.10159	1	traps	2018	Garcia et al.	212
421	Callinectes sapidus	2017	Spain	39.7967	3.10159	1	traps	2018	Garcia et al.	212
422	Callinectes sapidus	2017	Spain	39.7952	3.07621	1	traps	2018	Garcia et al.	212
423	Callinectes sapidus	2017	Spain	39.7935	3.10462	1	traps	2018	Garcia et al.	212
424	Callinectes sapidus	2017	Spain	39.7935	3.10462	1	traps	2018	Garcia et al.	212
425	Callinectes sapidus	2017	Spain	39.7887	3.07737	1	traps	2018	Garcia et al.	212
426	Callinectes sapidus	2016	Italia	40.4561	18.2067	1	traps	2018	Pagliara & Mancinelli	213
427	Callinectes sapidus	2007	Greece	40.5111	22.7247	2	traps	2018	Kevrekidis	214
428	Callinectes sapidus	2007	Greece	40.4664	22.5949	2	traps	2018	Kevrekidis	214
429	Callinectes sapidus	2011	Greece	40.4705	22.6387	2	traps	2018	Kevrekidis & Antoniadou	215
430	Callinectes sapidus	2011	Greece	40.4664	22.5949	2	traps	2018	Kevrekidis & Antoniadou	215
431	Callinectes sapidus	2016	France	42.5646	9.52769	2	unknown	2018	Garrido & Noël	216
432	Callinectes sapidus	2016	France	42.1319	9.53675	2	unknown	2018	Garrido & Noël	216
433	Callinectes sapidus	2016	France	42.0483	9.48116	2	unknown	2018	Garrido & Noël	216
434	Callinectes sapidus	2017	France	41.9952	9.44822	2	unknown	2018	Garrido & Noël	216
435	Callinectes sapidus	2017	France	41.9408	9.40825	2	unknown	2018	Garrido & Noël	216
436	Callinectes sapidus	2017	France	41.855	9.40372	2	unknown	2018	Garrido & Noël	216
437	Callinectes sapidus	2016	Egypt	31.1232	33.0255	2	unknown	2019	Mehanna et al.	217
438	Callinectes sapidus	2017	Morocco	35.1569	-2.84528	1	gillnets and entangling nets	2019	Oussellam et al.	218
439	Callinectes sapidus	2017	Morocco	35.1569	-2.84528	1	gillnets and entangling nets	2019	Oussellam et al.	218
440	Callinectes sapidus	2018	Morocco	35.1569	-2.84528	1	gillnets and entangling nets	2019	Oussellam et al.	218
441	Callinectes sapidus	2017	Türkiye	36.5432	34.4414	3	trawls and gillnets and entangling nets	2019	Ayas et al.	219
442	Callinectes sapidus	2017	Türkiye	36.8824	28.6149	2	unknown	2019	Ilkyaz et al.	220
443	Callinectes sapidus	2018	Algeria	36.9322	6.25076	1	falling gear	2019	Benabdi et al.	221
444	Callinectes sapidus	2018	Portugal	37.0282	-7.81982	1	gillnets and entangling nets	2019	Vasconcelos et al.	222
445	Callinectes sapidus	2018	Portugal	37.0159	-7.77947	1	gillnets and entangling nets	2019	Vasconcelos et al.	222
446	Callinectes sapidus	2019	Portugal	37.0142	-7.85599	1	gillnets and entangling nets	2019	Vasconcelos et al.	222
447	Callinectes sapidus	2019	Portugal	36.9996	-7.84223	1	gillnets and entangling nets	2019	Vasconcelos et al.	222
448	Callinectes sapidus	2018	Portugal	36.9818	-7.83327	1	gillnets and entangling nets	2019	Vasconcelos et al.	222
449	Callinectes sapidus	2018	Portugal	36.9656	-7.85804	1	gillnets and entangling nets	2019	Vasconcelos et al.	222
450	Callinectes sapidus	2017	Portugal	37.4067	-7.46188	1	unknown	2019	Morais et al.	223
451	Callinectes sapidus	2017	Portugal	37.3533	-7.44045	1	unknown	2019	Morais et al.	223
452	Callinectes sapidus	2017	Portugal	37.3103	-7.44321	1	traps	2019	Morais et al.	223
453	Callinectes sapidus	2018	Portugal	37.3103	-7.44321	1	traps and gillnets and entangling nets	2019	Morais et al.	223
454	Callinectes sapidus	2018	Portugal	37.2069	-7.41634	1	unknown	2019	Morais et al.	223
455	Callinectes sapidus	2018	Portugal	36.9902	7.90048	1	gillnets and entangling nets	2019	Morais et al.	223
456	Callinectes sapidus	2016	Portugal	37.0177	-8.00294	3	gillnets and entangling nets	2019	Morais et al.	223
457	Callinectes sapidus	2018	Portugal	36.9902	-7.90048	1	gillnets and entangling nets	2019	Morais et al.	223
458	Callinectes sapidus	2016	Spain	37.7202	-0.787544	2	traps	2019	Guijarro-Garcia et al.	224
459	Callinectes sapidus	2019	Italia	38.261	15.6272	2	by hand	2019	Giacobbe et al.	225
460	Callinectes sapidus	2018	Italia	39.1833	8.71667	1	traps	2019	Piras et al.	226
461	Callinectes sapidus	2018	Spain	40.8718	0.50894	2	visual	2019	Ventura et al.	227
462	Callinectes sapidus	2017	Spain	39.8329	-0.10675	2	unknown	2019	Ventura et al.	227
463	Callinectes sapidus	2014	Greece	40.4381	22.8632	1	visual	2019	Kampouris et al.	228
464	Callinectes sapidus	2014	Greece	40.3758	22.8972	1	visual	2019	Kampouris et al.	228
465	Callinectes sapidus	2014	Greece	40.0971	22.5688	1	visual	2019	Kampouris et al.	228
466	Callinectes sapidus	2014	Greece	39.9779	22.6562	1	visual	2019	Kampouris et al.	228
467	Callinectes sapidus	2008	Greece	39.971	22.6701	1	visual	2019	Kampouris et al.	228
468	Callinectes sapidus	2009	Greece	39.971	22.6701	1	traps	2019	Kampouris et al.	228
469	Callinectes sapidus	2014	Greece	39.9366	22.7187	1	visual	2019	Kampouris et al.	228
470	Callinectes sapidus	2011	Greece	40.4664	22.5949	2	traps	2019	Kevrekidis	229
471	Callinectes sapidus	2009	Italia	45.225	12.281	1	traps	2019	Azzurro et al.	41
472	Callinectes sapidus	2011	Italia	45.225	12.281	1	nets	2019	Azzurro et al.	41
473	Callinectes sapidus	2014	Italia	45.225	12.281	1	traps	2019	Azzurro et al.	41
474	Callinectes sapidus	2014	Italia	45.225	12.281	1	by hand	2019	Azzurro et al.	41
475	Callinectes sapidus	2014	Italia	45.225	12.281	1	traps	2019	Azzurro et al.	41
476	Callinectes sapidus	2014	Italia	45.216	12.317	1	nets	2019	Azzurro et al.	41
477	Callinectes sapidus	2013	Italia	45.215	12.345	1	nets	2019	Azzurro et al.	41
478	Callinectes sapidus	2014	Italia	45.207	12.323	1	nets	2019	Azzurro et al.	41
479	Callinectes sapidus	2013	Italia	44.837	12.292	1	lift nets	2019	Azzurro et al.	41
480	Callinectes sapidus	2010	Italia	43.62	13.424	1	nets	2019	Azzurro et al.	41
481	Callinectes sapidus	2013	Italia	43.614	13.502	1	nets	2019	Azzurro et al.	41
482	Callinectes sapidus	2013	Italia	43.614	13.502	1	unknown	2019	Azzurro et al.	41
483	Callinectes sapidus	2013	Italia	43.614	13.502	1	nets	2019	Azzurro et al.	41
484	Callinectes sapidus	2014	Italia	43.614	13.502	1	visual	2019	Azzurro et al.	41
485	Callinectes sapidus	2012	Italia	43.509	13.648	1	nets	2019	Azzurro et al.	41
486	Callinectes sapidus	2012	Italia	43.18	13.8	1	nets	2019	Azzurro et al.	41
487	Callinectes sapidus	2013	Italia	43.147	13.817	1	nets	2019	Azzurro et al.	41
488	Callinectes sapidus	2014	Montenegro	42.511	18.681	1	nets	2019	Azzurro et al.	41
489	Callinectes sapidus	2015	Montenegro	42.483	18.707	1	nets	2019	Azzurro et al.	41
490	Callinectes sapidus	2006	Montenegro	42.466	18.674	1	nets	2019	Azzurro et al.	41
491	Callinectes sapidus	2005	Montenegro	42.459	18.762	1	unknown	2019	Azzurro et al.	41
492	Callinectes sapidus	2000	Montenegro	42.456	18.511	1	nets	2019	Azzurro et al.	41
493	Callinectes sapidus	2011	Montenegro	42.456	18.511	1	unknown	2019	Azzurro et al.	41
494	Callinectes sapidus	2012	Montenegro	42.456	18.511	1	nets	2019	Azzurro et al.	41
495	Callinectes sapidus	2006	Montenegro	42.454	18.52	1	hooks and lines	2019	Azzurro et al.	41
496	Callinectes sapidus	2007	Montenegro	42.454	18.52	1	hooks and lines	2019	Azzurro et al.	41
497	Callinectes sapidus	2006	Montenegro	42.452	18.526	1	nets	2019	Azzurro et al.	41
498	Callinectes sapidus	2011	Montenegro	42.435	18.612	1	nets	2019	Azzurro et al.	41
499	Callinectes sapidus	2009	Montenegro	42.427	18.766	1	nets	2019	Azzurro et al.	41
500	Callinectes sapidus	2015	Montenegro	42.405	18.667	1	by hand	2019	Azzurro et al.	41
501	Callinectes sapidus	2016	Montenegro	42.405	18.667	1	nets	2019	Azzurro et al.	41
502	Callinectes sapidus	2013	Montenegro	42.372	18.673	1	nets	2019	Azzurro et al.	41
503	Callinectes sapidus	2016	Montenegro	42.306	18.609	1	nets	2019	Azzurro et al.	41
504	Callinectes sapidus	2014	Montenegro	42.286	18.946	1	unknown	2019	Azzurro et al.	41
505	Callinectes sapidus	2015	Montenegro	42.286	18.946	1	nets	2019	Azzurro et al.	41
506	Callinectes sapidus	2015	Montenegro	42.286	18.946	1	unknown	2019	Azzurro et al.	41
507	Callinectes sapidus	2012	Montenegro	42.282	18.843	1	visual	2019	Azzurro et al.	41
508	Callinectes sapidus	2001	Montenegro	42.28	18.839	1	nets	2019	Azzurro et al.	41
509	Callinectes sapidus	2006	Montenegro	42.28	18.839	1	unknown	2019	Azzurro et al.	41
510	Callinectes sapidus	2013	Montenegro	42.28	18.839	1	unknown	2019	Azzurro et al.	41
511	Callinectes sapidus	2015	Montenegro	42.28	18.839	1	nets	2019	Azzurro et al.	41
512	Callinectes sapidus	2011	Montenegro	42.279	18.879	1	nets	2019	Azzurro et al.	41
513	Callinectes sapidus	2012	Montenegro	42.279	18.879	1	nets	2019	Azzurro et al.	41
514	Callinectes sapidus	2015	Montenegro	42.261	18.887	1	unknown	2019	Azzurro et al.	41
515	Callinectes sapidus	2014	Montenegro	42.255	18.899	1	nets	2019	Azzurro et al.	41
516	Callinectes sapidus	2013	Montenegro	42.189	18.97	1	nets	2019	Azzurro et al.	41
517	Callinectes sapidus	2014	Montenegro	42.134	19.039	1	unknown	2019	Azzurro et al.	41
518	Callinectes sapidus	2013	Montenegro	42.115	19.07	1	unknown	2019	Azzurro et al.	41
519	Callinectes sapidus	2012	Montenegro	41.951	19.164	1	unknown	2019	Azzurro et al.	41
520	Callinectes sapidus	2013	Montenegro	41.921	19.2	1	nets	2019	Azzurro et al.	41
521	Callinectes sapidus	2013	Montenegro	41.921	19.2	1	visual	2019	Azzurro et al.	41
522	Callinectes sapidus	2016	Albania	41.627	19.196	1	visual	2019	Azzurro et al.	41
523	Callinectes sapidus	2016	Albania	41.306	19.432	1	visual	2019	Azzurro et al.	41
524	Callinectes sapidus	2008	Italia	41.206	16.593	1	by hand	2019	Azzurro et al.	41
525	Callinectes sapidus	2013	Italia	41.206	16.593	1	nets	2019	Azzurro et al.	41
526	Callinectes sapidus	2013	Italia	41.206	16.593	1	by hand	2019	Azzurro et al.	41
527	Callinectes sapidus	2013	Italia	41.206	16.593	1	by hand	2019	Azzurro et al.	41
528	Callinectes sapidus	2014	Italia	41.206	16.593	1	nets	2019	Azzurro et al.	41
529	Callinectes sapidus	2014	Italia	41.206	16.593	1	nets	2019	Azzurro et al.	41
530	Callinectes sapidus	2013	Italia	41.136	16.856	1	nets	2019	Azzurro et al.	41
531	Callinectes sapidus	2013	Italia	41.136	16.856	1	nets	2019	Azzurro et al.	41
532	Callinectes sapidus	2013	Italia	41.136	16.856	1	nets	2019	Azzurro et al.	41
533	Callinectes sapidus	2014	Italia	41.136	16.856	1	nets	2019	Azzurro et al.	41
534	Callinectes sapidus	2018	Spain	42.2725	3.13194	1	visual	2019	Fuentes et al.	42
535	Callinectes sapidus	2018	Spain	42.2612	3.13869	1	visual	2019	Fuentes et al.	42
536	Callinectes sapidus	2018	Spain	42.2599	3.14869	1	traps	2019	Fuentes et al.	42
537	Callinectes sapidus	2018	Spain	42.2576	3.17697	1	visual	2019	Fuentes et al.	42
538	Callinectes sapidus	2018	Spain	42.2512	3.13914	1	visual	2019	Fuentes et al.	42
539	Callinectes sapidus	2018	Spain	42.2383	3.12186	1	traps	2019	Fuentes et al.	42
540	Callinectes sapidus	2018	Spain	42.2201	3.11386	1	visual	2019	Fuentes et al.	42
541	Callinectes sapidus	2018	Spain	42.2183	3.12136	1	gillnets and entangling nets	2019	Fuentes et al.	42
542	Callinectes sapidus	2018	Spain	42.2127	3.09806	1	visual	2019	Fuentes et al.	42
543	Callinectes sapidus	2018	Spain	42.2127	3.09806	1	traps	2019	Fuentes et al.	42
544	Callinectes sapidus	2018	Spain	42.2127	3.09806	1	visual	2019	Fuentes et al.	42
545	Callinectes sapidus	2018	Spain	42.2093	3.10806	1	visual	2019	Fuentes et al.	42
546	Callinectes sapidus	2018	Spain	42.2064	3.10639	1	visual	2019	Fuentes et al.	42
547	Callinectes sapidus	2017	Spain	42.203	3.10936	1	visual	2019	Fuentes et al.	42
548	Callinectes sapidus	2018	Spain	42.2004	3.105	1	traps	2019	Fuentes et al.	42
549	Callinectes sapidus	2018	Spain	42.2004	3.105	1	visual	2019	Fuentes et al.	42
550	Callinectes sapidus	2018	Spain	42.1865	3.08575	1	visual	2019	Fuentes et al.	42
551	Callinectes sapidus	2018	Spain	42.1784	2.79853	1	visual	2019	Fuentes et al.	42
552	Callinectes sapidus	2018	Spain	42.1746	3.05756	1	visual	2019	Fuentes et al.	42
553	Callinectes sapidus	2018	Spain	42.1643	3.04103	1	visual	2019	Fuentes et al.	42
554	Callinectes sapidus	2018	Spain	42.1271	3.12606	1	visual	2019	Fuentes et al.	42
555	Callinectes sapidus	2018	Spain	42.0719	2.5415	1	visual	2019	Fuentes et al.	42
556	Callinectes sapidus	2017	Spain	42.0307	3.1925	1	traps	2019	Fuentes et al.	42
557	Callinectes sapidus	2017	France	43.56	3.997	1	unknown	2019	Labrune et al.	230
558	Callinectes sapidus	2018	France	43.559	4.124	1	unknown	2019	Labrune et al.	230
559	Callinectes sapidus	2018	France	43.547	3.939	1	unknown	2019	Labrune et al.	230
560	Callinectes sapidus	2018	France	43.547	3.939	1	unknown	2019	Labrune et al.	230
561	Callinectes sapidus	2018	France	43.467	4.456	1	unknown	2019	Labrune et al.	230
562	Callinectes sapidus	2017	France	43.391	3.614	1	unknown	2019	Labrune et al.	230
563	Callinectes sapidus	2018	France	43.352	4.727	1	unknown	2019	Labrune et al.	230
564	Callinectes sapidus	2016	France	43.348	6.717	1	unknown	2019	Labrune et al.	230
565	Callinectes sapidus	2019	France	43.231	3.225	1	unknown	2019	Labrune et al.	230
566	Callinectes sapidus	2017	France	43.058	3.066	1	unknown	2019	Labrune et al.	230
567	Callinectes sapidus	2018	France	43.027	3.038	1	unknown	2019	Labrune et al.	230
568	Callinectes sapidus	2019	France	43.027	3.038	1	unknown	2019	Labrune et al.	230
569	Callinectes sapidus	2017	France	42.955	3.02	1	unknown	2019	Labrune et al.	230
570	Callinectes sapidus	2018	France	42.955	3.02	1	unknown	2019	Labrune et al.	230
571	Callinectes sapidus	2017	France	42.807	3.007	1	unknown	2019	Labrune et al.	230
572	Callinectes sapidus	2018	France	42.807	3.007	1	unknown	2019	Labrune et al.	230
573	Callinectes sapidus	2018	France	42.807	3.007	1	unknown	2019	Labrune et al.	230
574	Callinectes sapidus	2017	France	42.673	3.022	1	unknown	2019	Labrune et al.	230
575	Callinectes sapidus	2017	France	42.673	3.022	1	unknown	2019	Labrune et al.	230
576	Callinectes sapidus	2017	France	42.673	3.022	1	unknown	2019	Labrune et al.	230
577	Callinectes sapidus	2018	France	42.673	3.022	1	unknown	2019	Labrune et al.	230
578	Callinectes sapidus	2018	France	42.673	3.022	1	unknown	2019	Labrune et al.	230
579	Callinectes sapidus	2018	France	42.552	3.05	1	unknown	2019	Labrune et al.	230
580	Callinectes sapidus	2018	Italia	44.7167	12.2414	1	unknown	2019	Munari & Mistri	231
581	Callinectes sapidus	1995	France	51.0808	2.5146	2	unknown	2019	Pezy et al.	232
582	Callinectes sapidus	1995	France	51.0531	2.39913	2	unknown	2019	Pezy et al.	232
583	Callinectes sapidus	2009	France	51.0475	2.35418	2	unknown	2019	Pezy et al.	232
584	Callinectes sapidus	1995	France	51.0185	2.09672	2	unknown	2019	Pezy et al.	232
585	Callinectes sapidus	1995	France	51.0185	2.09672	2	unknown	2019	Pezy et al.	232
586	Callinectes sapidus	1995	France	51.0185	2.09672	2	unknown	2019	Pezy et al.	232
587	Callinectes sapidus	1995	France	50.822	1.5858	2	unknown	2019	Pezy et al.	232
588	Callinectes sapidus	1995	France	50.4061	1.54193	2	unknown	2019	Pezy et al.	232
589	Callinectes sapidus	1995	France	50.2471	1.4869	2	unknown	2019	Pezy et al.	232
590	Callinectes sapidus	2017	France	49.3366	-0.453559	2	dredges	2019	Pezy et al.	232
591	Callinectes sapidus	2018	France	49.2972	-0.258371	2	dredges	2019	Pezy et al.	232
592	Callinectes sapidus	1995	France	50.8821	1.56924	3	unknown	2019	Pezy et al.	232
593	Callinectes sapidus	1995	France	50.5504	1.53983	3	unknown	2019	Pezy et al.	232
594	Callinectes sapidus	1995	France	50.5504	1.53983	3	unknown	2019	Pezy et al.	232
595	Callinectes sapidus	2017	Türkiye	36.9163	28.6566	1	traps	2019	İlkyaz & Tosunoğlu	233
596	Callinectes sapidus	2018	Italia	45.398	12.3628	1	visual	2020	Katsanevakis et al.	44
597	Callinectes sapidus	2016	Italia	43.223	13.784	1	unknown	2020	Katsanevakis et al.	44
598	Callinectes sapidus	2016	Italia	43.119	13.843	1	unknown	2020	Katsanevakis et al.	44
599	Callinectes sapidus	2019	Croatia	43.0197	16.2134	1	unknown	2020	Katsanevakis et al.	44
600	Callinectes sapidus	2016	France	42.6813	9.4475	1	unknown	2020	Katsanevakis et al.	44
601	Callinectes sapidus	2016	France	42.5244	9.5323	1	unknown	2020	Katsanevakis et al.	44
602	Callinectes sapidus	2019	France	42.5221	9.5348	1	visual	2020	Katsanevakis et al.	44
603	Callinectes sapidus	2018	Spain	42.2388	3.1204	1	unknown	2020	Katsanevakis et al.	44
604	Callinectes sapidus	2016	France	42.14	9.5435	1	unknown	2020	Katsanevakis et al.	44
605	Callinectes sapidus	2016	France	42.0497	9.4851	1	unknown	2020	Katsanevakis et al.	44
606	Callinectes sapidus	2017	France	41.9938	9.489	1	gillnets and entangling nets	2020	Katsanevakis et al.	44
607	Callinectes sapidus	2017	France	41.9485	9.4089	1	unknown	2020	Katsanevakis et al.	44
608	Callinectes sapidus	2018	Italia	41.9028	15.4013	1	unknown	2020	Katsanevakis et al.	44
609	Callinectes sapidus	2018	Italia	41.8923	15.5082	1	unknown	2020	Katsanevakis et al.	44
610	Callinectes sapidus	2017	France	41.8864	9.4169	1	gillnets and entangling nets	2020	Katsanevakis et al.	44
611	Callinectes sapidus	2018	Italia	41.2437	16.515	1	unknown	2020	Katsanevakis et al.	44
612	Callinectes sapidus	2018	Greece	40.8556	24.7396	1	unknown	2020	Katsanevakis et al.	44
613	Callinectes sapidus	2018	Greece	40.8459	24.8018	1	unknown	2020	Katsanevakis et al.	44
614	Callinectes sapidus	2019	Italia	40.8361	17.4698	1	unknown	2020	Katsanevakis et al.	44
615	Callinectes sapidus	2019	Italia	40.0528	15.2825	1	unknown	2020	Katsanevakis et al.	44
616	Callinectes sapidus	2019	Italia	39.8549	18.1679	1	unknown	2020	Katsanevakis et al.	44
617	Callinectes sapidus	2018	Greece	39.2947	22.9058	1	visual	2020	Katsanevakis et al.	44
618	Callinectes sapidus	2019	Greece	38.9639	20.757	1	visual	2020	Katsanevakis et al.	44
619	Callinectes sapidus	2016	Greece	38.9475	20.752	1	visual	2020	Katsanevakis et al.	44
620	Callinectes sapidus	2019	Greece	38.756	23.0313	1	visual	2020	Katsanevakis et al.	44
621	Callinectes sapidus	2018	Greece	38.2611	20.4269	1	visual	2020	Katsanevakis et al.	44
622	Callinectes sapidus	2019	Greece	38.1811	21.4817	1	unknown	2020	Katsanevakis et al.	44
623	Callinectes sapidus	2018	Italia	37.3439	15.0925	1	gillnets and entangling nets	2020	Katsanevakis et al.	44
624	Callinectes sapidus	2017	Tunisia	37.2266	10.1514	1	unknown	2020	Katsanevakis et al.	44
625	Callinectes sapidus	2019	Tunisia	37.2245	9.9266	1	visual	2020	Katsanevakis et al.	44
626	Callinectes sapidus	2019	Tunisia	37.1523	10.2178	1	unknown	2020	Katsanevakis et al.	44
627	Callinectes sapidus	2018	Tunisia	37.0895	10.196	1	visual	2020	Katsanevakis et al.	44
628	Callinectes sapidus	2019	Tunisia	37.0378	8.9245	1	visual	2020	Katsanevakis et al.	44
629	Callinectes sapidus	2019	Tunisia	36.7452	10.5022	1	visual	2020	Katsanevakis et al.	44
630	Callinectes sapidus	2017	Greece	35.2597	25.737	1	unknown	2020	Katsanevakis et al.	44
631	Callinectes sapidus	2019	Greece	35.2597	25.737	1	visual	2020	Katsanevakis et al.	44
632	Callinectes sapidus	2014	Lebanon	34.3151	35.6812	1	visual	2020	Katsanevakis et al.	44
633	Callinectes sapidus	2016	Lebanon	34.3055	35.7018	1	visual	2020	Katsanevakis et al.	44
634	Callinectes sapidus	2019	Italia	38.025	12.9074	1	hooks and lines	2020	Katsanevakis et al.	44
635	Callinectes sapidus	2019	Italia	37.5469	12.9514	1	visual	2020	Katsanevakis et al.	44
636	Callinectes sapidus	2019	Italia	37.4867	15.0891	1	visual	2020	Katsanevakis et al.	44
637	Callinectes sapidus	2018	Italia	36.7897	15.0915	1	visual	2020	Katsanevakis et al.	44
638	Callinectes sapidus	2018	Italia	36.7172	14.7479	1	gillnets and entangling nets	2020	Katsanevakis et al.	44
639	Callinectes sapidus	2016	Italia	37.5819	12.8653	1	gillnets and entangling nets	2020	Katsanevakis et al.	44
640	Callinectes sapidus	2019	Morocco	35.225	-2.19642	1	falling gear	2020	Taybi & Mabrouki	234
641	Callinectes sapidus	2019	Morocco	35.2071	-2.86331	1	falling gear	2020	Taybi & Mabrouki	234
642	Callinectes sapidus	2019	Morocco	35.138	-2.77756	1	falling gear	2020	Taybi & Mabrouki	234
643	Callinectes sapidus	2019	Morocco	35.1237	-2.85819	1	falling gear	2020	Taybi & Mabrouki	234
644	Callinectes sapidus	2019	Morocco	35.1226	-2.34319	1	falling gear	2020	Taybi & Mabrouki	234
645	Callinectes sapidus	2019	Morocco	35.1226	-2.34319	1	falling gear	2020	Taybi & Mabrouki	234
646	Callinectes sapidus	2019	Morocco	35.1219	-2.34472	1	falling gear	2020	Taybi & Mabrouki	234
647	Callinectes sapidus	2019	Morocco	35.1137	-2.74561	1	falling gear	2020	Taybi & Mabrouki	234
648	Callinectes sapidus	2019	Morocco	35.1091	-2.36164	1	falling gear	2020	Taybi & Mabrouki	234
649	Callinectes sapidus	2019	Morocco	35.1057	-2.34511	1	falling gear	2020	Taybi & Mabrouki	234
650	Callinectes sapidus	2017	Spain	36.8869	-6.37547	2	unknown	2020	Gonzalez-Ortegon et al.	235
651	Callinectes sapidus	2017	Spain	36.7866	-6.37806	2	unknown	2020	Gonzalez-Ortegon et al.	235
652	Callinectes sapidus	2017	Spain	36.7089	-4.40906	2	unknown	2020	Gonzalez-Ortegon et al.	235
653	Callinectes sapidus	2020	Spain	36.5767	-6.24303	2	unknown	2020	Gonzalez-Ortegon et al.	235
654	Callinectes sapidus	2020	Spain	36.5678	-6.14815	2	unknown	2020	Gonzalez-Ortegon et al.	235
655	Callinectes sapidus	2017	Spain	36.5299	-6.24156	2	unknown	2020	Gonzalez-Ortegon et al.	235
656	Callinectes sapidus	2017	Spain	36.4907	-6.2244	2	unknown	2020	Gonzalez-Ortegon et al.	235
657	Callinectes sapidus	2017	Spain	36.397	-6.20468	2	unknown	2020	Gonzalez-Ortegon et al.	235
658	Callinectes sapidus	2019	Tunisia	37.228	9.85725	2	gillnets and entangling nets	2020	Mili et al.	236
659	Callinectes sapidus	2019	Tunisia	37.163	10.1902	2	gillnets and entangling nets	2020	Mili et al.	236
660	Callinectes sapidus	2019	Tunisia	37.1368	10.1535	2	gillnets and entangling nets	2020	Mili et al.	236
661	Callinectes sapidus	2019	Tunisia	37.1325	10.1983	2	gillnets and entangling nets	2020	Mili et al.	236
662	Callinectes sapidus	2016	Italia	45.6751	13.3856	1	unknown	2020	Cerri et al.	237
663	Callinectes sapidus	2015	Italia	45.6384	13.1004	1	unknown	2020	Cerri et al.	237
664	Callinectes sapidus	2014	Croatia	44.9522	13.7827	1	unknown	2020	Cerri et al.	237
665	Callinectes sapidus	2014	Croatia	44.1131	15.2236	1	nets	2020	Cerri et al.	237
666	Callinectes sapidus	2015	Croatia	43.9659	15.4091	1	unknown	2020	Cerri et al.	237
667	Callinectes sapidus	2004	Croatia	43.956	15.3896	1	unknown	2020	Cerri et al.	237
668	Callinectes sapidus	2010	Croatia	43.956	15.3896	1	traps	2020	Cerri et al.	237
669	Callinectes sapidus		Croatia	43.935	15.4372	1	spears	2020	Cerri et al.	237
670	Callinectes sapidus	2011	Italia	43.9122	12.923	1	unknown	2020	Cerri et al.	237
671	Callinectes sapidus	2016	Italia	43.9122	12.923	1	spears	2020	Cerri et al.	237
672	Callinectes sapidus	2015	Italia	43.7215	13.22	1	nets	2020	Cerri et al.	237
673	Callinectes sapidus	2013	Italia	43.6378	13.3892	1	traps	2020	Cerri et al.	237
674	Callinectes sapidus	2013	Italia	43.6378	13.3892	1	nets	2020	Cerri et al.	237
675	Callinectes sapidus	2014	Italia	43.6197	13.4929	1	spears	2020	Cerri et al.	237
676	Callinectes sapidus	2015	Italia	43.6197	13.4929	1	by hand	2020	Cerri et al.	237
677	Callinectes sapidus	2016	Italia	43.5531	13.6161	1	unknown	2020	Cerri et al.	237
678	Callinectes sapidus	2010	Italia	43.552	10.2928	1	hooks and lines	2020	Cerri et al.	237
679	Callinectes sapidus	2012	Croatia	43.5501	16.3647	1	unknown	2020	Cerri et al.	237
680	Callinectes sapidus	2010	Croatia	43.5305	16.4616	1	unknown	2020	Cerri et al.	237
681	Callinectes sapidus	2013	Croatia	43.5157	16.2501	1	by hand	2020	Cerri et al.	237
682	Callinectes sapidus	2014	Italia	43.5073	13.6233	1	unknown	2020	Cerri et al.	237
683	Callinectes sapidus	2014	Croatia	43.3865	16.477	1	nets	2020	Cerri et al.	237
684	Callinectes sapidus	2013	Croatia	43.3333	16.8368	1	by hand	2020	Cerri et al.	237
685	Callinectes sapidus	2014	Croatia	43.3327	16.5969	1	unknown	2020	Cerri et al.	237
686	Callinectes sapidus	2013	Croatia	43.1724	16.4418	1	unknown	2020	Cerri et al.	237
687	Callinectes sapidus	2012	Croatia	43.1671	16.3634	1	nets	2020	Cerri et al.	237
688	Callinectes sapidus	2010	Croatia	43.054	17.4308	1	spears	2020	Cerri et al.	237
689	Callinectes sapidus	2013	Croatia	43.054	17.4308	1	spears	2020	Cerri et al.	237
690	Callinectes sapidus	2015	Croatia	43.054	17.4308	1	unknown	2020	Cerri et al.	237
691	Callinectes sapidus	2013	Croatia	43.0447	16.0888	1	unknown	2020	Cerri et al.	237
692	Callinectes sapidus	2013	Croatia	43.0447	16.0888	1	unknown	2020	Cerri et al.	237
693	Callinectes sapidus	2015	Croatia	43.0222	17.4571	1	by hand	2020	Cerri et al.	237
694	Callinectes sapidus	2015	Croatia	42.9624	17.1349	1	unknown	2020	Cerri et al.	237
695	Callinectes sapidus	2013	Croatia	42.8488	17.5088	1	spears	2020	Cerri et al.	237
696	Callinectes sapidus	2015	Croatia	42.6462	18.0933	1	unknown	2020	Cerri et al.	237
697	Callinectes sapidus		Italy	41.9223	15.8149	1	nets	2020	Cerri et al.	237
698	Callinectes sapidus	2012	Italia	41.9176	15.5717	1	spears	2020	Cerri et al.	237
699	Callinectes sapidus	2010	Montenegro	41.9125	19.2165	1	unknown	2020	Cerri et al.	237
700	Callinectes sapidus	2015	Italia	41.8923	15.4097	1	spears	2020	Cerri et al.	237
701	Callinectes sapidus	2016	Italia	41.8747	16.1808	1	unknown	2020	Cerri et al.	237
702	Callinectes sapidus	2016	Italia	41.8526	12.1907	1	unknown	2020	Cerri et al.	237
703	Callinectes sapidus	2016	Italia	41.6057	15.9068	1	spears	2020	Cerri et al.	237
704	Callinectes sapidus	2014	Italia	41.5199	15.9109	1	nets	2020	Cerri et al.	237
705	Callinectes sapidus	2016	Italia	41.5199	15.9109	1	spears	2020	Cerri et al.	237
706	Callinectes sapidus	2016	Italia	41.3858	16.1399	1	unknown	2020	Cerri et al.	237
707	Callinectes sapidus	2016	Italia	41.3858	16.1399	1	unknown	2020	Cerri et al.	237
708	Callinectes sapidus	2016	Italia	41.2319	13.1009	1	unknown	2020	Cerri et al.	237
709	Callinectes sapidus	2014	Italia	41.2071	16.6007	1	by hand	2020	Cerri et al.	237
710	Callinectes sapidus	2014	Italia	41.1285	16.876	1	spears	2020	Cerri et al.	237
711	Callinectes sapidus	2016	Italia	41.1285	16.876	1	unknown	2020	Cerri et al.	237
712	Callinectes sapidus	2017	Italia	41.1285	16.876	1	unknown	2020	Cerri et al.	237
713	Callinectes sapidus	2017	Italia	41.1285	16.876	1	unknown	2020	Cerri et al.	237
714	Callinectes sapidus	2016	Italia	40.998	17.2183	1	spears	2020	Cerri et al.	237
715	Callinectes sapidus	2015	Italia	40.8284	14.2479	1	unknown	2020	Cerri et al.	237
716	Callinectes sapidus	2008	Italia	40.5104	17.0388	1	hooks and lines	2020	Cerri et al.	237
717	Callinectes sapidus	2012	Italia	40.4537	17.2362	1	unknown	2020	Cerri et al.	237
718	Callinectes sapidus	2014	Italia	40.4537	17.2362	1	unknown	2020	Cerri et al.	237
719	Callinectes sapidus	2014	Italia	40.4537	17.2362	1	spears	2020	Cerri et al.	237
720	Callinectes sapidus	2016	Italia	40.4537	17.2362	1	spears	2020	Cerri et al.	237
721	Callinectes sapidus	2016	Italia	40.4537	17.2362	1	by hand	2020	Cerri et al.	237
722	Callinectes sapidus		Italy	40.4537	17.2362	1	by hand	2020	Cerri et al.	237
723	Callinectes sapidus	2016	Italia	40.4386	18.2442	1	by hand	2020	Cerri et al.	237
724	Callinectes sapidus	2016	Italia	40.4386	18.2442	1	by hand	2020	Cerri et al.	237
725	Callinectes sapidus		Italy	40.4386	18.2442	1	unknown	2020	Cerri et al.	237
726	Callinectes sapidus		Italy	40.4386	18.2442	1	unknown	2020	Cerri et al.	237
727	Callinectes sapidus	2016	Italia	40.3607	17.3273	1	unknown	2020	Cerri et al.	237
728	Callinectes sapidus	2011	Italia	40.3002	16.7868	1	hooks and lines	2020	Cerri et al.	237
729	Callinectes sapidus	2007	Italia	40.2956	17.7448	1	hooks and lines	2020	Cerri et al.	237
730	Callinectes sapidus	2016	Italia	40.2956	17.7448	1	traps	2020	Cerri et al.	237
731	Callinectes sapidus	2014	Italia	40.1869	16.7179	1	hooks and lines	2020	Cerri et al.	237
732	Callinectes sapidus	2014	Italia	40.15	18.4927	1	traps	2020	Cerri et al.	237
733	Callinectes sapidus	2015	Italia	40.15	18.4927	1	unknown	2020	Cerri et al.	237
734	Callinectes sapidus	2015	Italia	40.0634	17.9911	1	spears	2020	Cerri et al.	237
735	Callinectes sapidus	2017	Italia	40.0634	17.9911	1	spears	2020	Cerri et al.	237
736	Callinectes sapidus	2016	Italia	40.0413	8.41583	1	unknown	2020	Cerri et al.	237
737	Callinectes sapidus		Italy	39.9016	8.52161	1	unknown	2020	Cerri et al.	237
738	Callinectes sapidus	1996	Italia	39.8859	18.1133	1	spears	2020	Cerri et al.	237
739	Callinectes sapidus	2014	Italia	39.8859	18.1133	1	spears	2020	Cerri et al.	237
740	Callinectes sapidus	2017	Italia	39.848	18.1848	1	unknown	2020	Cerri et al.	237
741	Callinectes sapidus	2015	Italia	39.8379	18.2094	1	hooks and lines	2020	Cerri et al.	237
742	Callinectes sapidus	2014	Italia	39.7962	18.3569	1	spears	2020	Cerri et al.	237
743	Callinectes sapidus	1986	Italia	39.5788	16.8223	1	unknown	2020	Cerri et al.	237
744	Callinectes sapidus	2002	Italia	39.1854	9.14749	1	by hand	2020	Cerri et al.	237
745	Callinectes sapidus	2016	Italia	39.0901	17.116	1	by hand	2020	Cerri et al.	237
746	Callinectes sapidus	2010	Italia	38.8237	16.6385	1	unknown	2020	Cerri et al.	237
747	Callinectes sapidus	2011	Italia	38.1397	13.3745	1	unknown	2020	Cerri et al.	237
748	Callinectes sapidus	2016	Italia	37.8347	15.2722	1	hooks and lines	2020	Cerri et al.	237
749	Callinectes sapidus	2003	Italia	37.4732	15.0904	1	unknown	2020	Cerri et al.	237
750	Callinectes sapidus	2003	Spain	37.636	-0.749472	1	unknown	2020	Chic & Garrabou in Gonzalez-Ortegon et al. 2022	238
751	Callinectes sapidus	2018	Italia	37.642	12.584	1	gillnets and entangling nets	2020	Falsone et al.	239
752	Callinectes sapidus	2018	Italia	37.642	12.584	1	gillnets and entangling nets	2020	Falsone et al.	239
753	Callinectes sapidus	2019	Italia	37.642	12.584	1	gillnets and entangling nets	2020	Falsone et al.	239
754	Callinectes sapidus	2020	Italia	37.8781	12.3117	1	gillnets and entangling nets	2020	Sercia & Innocenti	240
755	Callinectes sapidus	2019	Italia	38.0584	12.9928	1	gillnets and entangling nets	2020	Pipitone et al.	241
756	Callinectes sapidus	2020	Italia	38.0584	12.9928	1	gillnets and entangling nets	2020	Pipitone et al.	241
757	Callinectes sapidus	2018	Spain	38.9778	1.53083	1	traps and by hand	2020	Box et al.	242
758	Callinectes sapidus	2018	Spain	38.8635	1.35893	1	by hand	2020	Box et al.	242
759	Callinectes sapidus	2018	Spain	38.8634	1.35977	1	by hand	2020	Box et al.	242
760	Callinectes sapidus	2018	Spain	38.8631	1.359	1	by hand	2020	Box et al.	242
761	Callinectes sapidus	2018	Spain	38.8631	1.30695	1	traps and by hand	2020	Box et al.	242
762	Callinectes sapidus	2018	Spain	38.8625	1.35932	1	by hand	2020	Box et al.	242
763	Callinectes sapidus	2018	Spain	38.8625	1.35932	1	by hand	2020	Box et al.	242
764	Callinectes sapidus	2018	Spain	38.7319	1.41366	1	traps and by hand	2020	Box et al.	242
765	Callinectes sapidus	2018	Italia	40.9334	8.81109	2	traps and gillnets and entangling nets	2020	Culurgioni et al.	243
766	Callinectes sapidus	2017	Italia	40.5949	8.30293	2	traps and gillnets and entangling nets	2020	Culurgioni et al.	243
767	Callinectes sapidus	2018	Italia	40.5949	8.30293	2	traps and gillnets and entangling nets	2020	Culurgioni et al.	243
768	Callinectes sapidus	2018	Italia	40.5825	8.2473	2	unknown	2020	Culurgioni et al.	243
769	Callinectes sapidus	2018	Italia	40.0469	8.46425	2	traps	2020	Culurgioni et al.	243
770	Callinectes sapidus	2018	Italia	39.9506	9.68301	2	traps	2020	Culurgioni et al.	243
771	Callinectes sapidus	2017	Italia	39.9271	8.51271	2	traps	2020	Culurgioni et al.	243
772	Callinectes sapidus	2017	Italia	39.9155	8.60711	2	traps	2020	Culurgioni et al.	243
773	Callinectes sapidus	2017	Italia	39.8335	8.55804	2	traps	2020	Culurgioni et al.	243
774	Callinectes sapidus	2017	Italia	39.8335	8.55804	2	traps	2020	Culurgioni et al.	243
775	Callinectes sapidus	2017	Italia	39.7098	8.52862	2	traps	2020	Culurgioni et al.	243
776	Callinectes sapidus	2017	Italia	38.9274	8.71029	2	traps	2020	Culurgioni et al.	243
777	Callinectes sapidus	2017	Italia	39.9158	8.65653	3	traps	2020	Culurgioni et al.	243
778	Callinectes sapidus	2018	Italia	39.8335	8.55804	3	traps	2020	Culurgioni et al.	243
779	Callinectes sapidus	2018	Greece	40.9584	25.1292	1	unknown	2020	Feidantsis et al.	244
780	Callinectes sapidus	2018	Greece	40.557	22.9055	1	unknown	2020	Feidantsis et al.	244
781	Callinectes sapidus	2018	Greece	39.3141	23.0068	1	unknown	2020	Feidantsis et al.	244
782	Callinectes sapidus	2018	Türkiye	41.019	39.7198	2	gillnets and entangling nets	2020	Ozturk et al.	245
783	Callinectes sapidus	2017	Türkiye	41.0138	37.9139	2	gillnets and entangling nets	2020	Ozturk et al.	245
784	Callinectes sapidus	2019	Türkiye	41.1581	30.5019	1	dredges	2020	Ceylan	246
785	Callinectes sapidus	2019	Türkiye	41.1402	30.5426	1	dredges	2020	Ceylan	246
786	Callinectes sapidus	2019	Albania	41.7342	19.5976	2	traps and gillnets and entangling nets	2020	Kamberi et al.	247
787	Callinectes sapidus	2019	Croatia	43.0272	17.4348	2	traps	2020	Glamuzina et al.	248
788	Callinectes sapidus	2018	Poland	53.4359	14.6109	1	unknown	2020	Czerniejewski et al.	249
789	Callinectes sapidus	2020	Libya	32.5617	23.091	1	gillnets and entangling nets	2021	Corsini-Foka et al.	250
790	Callinectes sapidus	2021	Libya	32.5617	23.091	1	gillnets and entangling nets	2021	Corsini-Foka et al.	250
791	Callinectes sapidus		Morocco	35.1569	-2.84528	1	unknown	2021	Oussellam et al.	22
792	Callinectes sapidus	2020	Italia	38.2384	15.2397	1	gillnets and entangling nets	2021	Castriota & Falautano	251
793	Callinectes sapidus	2020	Italia	37.8572	12.4595	1	unknown	2021	Castriota & Falautano	251
794	Callinectes sapidus	2020	Italia	37.5171	12.9869	1	gillnets and entangling nets	2021	Castriota & Falautano	251
795	Callinectes sapidus	2020	Italia	37.3872	15.0828	1	unknown	2021	Castriota & Falautano	251
796	Callinectes sapidus	2020	Italia	37.231	13.6227	1	gillnets and entangling nets	2021	Castriota & Falautano	251
797	Callinectes sapidus	2020	Italia	36.72	14.7373	1	by hand	2021	Castriota & Falautano	251
798	Callinectes sapidus	2020	Italia	36.7198	14.7509	1	visual	2021	Castriota & Falautano	251
799	Callinectes sapidus	2020	Italia	36.7098	14.7825	1	visual	2021	Castriota & Falautano	251
800	Callinectes sapidus	2019	Algeria	36.8456	7.94778	1	gillnets and entangling nets	2021	Hamida & Kara	252
801	Callinectes sapidus	2020	Algeria	36.9	8.33333	1	traps	2021	Kara & Chaoui	253
802	Callinectes sapidus	2020	Tunisia	37.228	9.85725	1	unknown	2021	Shaiek et al.	254
803	Callinectes sapidus	2020	Tunisia	37.2217	9.84435	1	unknown	2021	Shaiek et al.	254
804	Callinectes sapidus	2020	Tunisia	37.2096	9.85814	1	unknown	2021	Shaiek et al.	254
805	Callinectes sapidus	2020	Tunisia	37.1866	9.79452	1	unknown	2021	Shaiek et al.	254
806	Callinectes sapidus	2020	Tunisia	37.1676	9.75293	1	unknown	2021	Shaiek et al.	254
807	Callinectes sapidus	2005	Spain	40.5577	4.00167	1	sampling devices	2021	Png-Gonzalez et al.	255
808	Callinectes sapidus	2011	Spain	39.4867	1.56967	1	sampling devices	2021	Png-Gonzalez et al.	255
809	Callinectes sapidus	2019	Italia	39.727	16.5247	1	traps	2021	Brusco et al.	256
810	Callinectes sapidus	2019	Italia	39.7263	16.5259	1	traps	2021	Brusco et al.	256
811	Callinectes sapidus	2019	Italia	39.726	16.5262	1	traps	2021	Brusco et al.	256
812	Callinectes sapidus	2019	Italia	39.7258	16.527	1	traps	2021	Brusco et al.	256
813	Callinectes sapidus	2019	Italia	39.7248	16.5286	1	traps	2021	Brusco et al.	256
814	Callinectes sapidus	2019	Italia	39.7245	16.5285	1	traps	2021	Brusco et al.	256
815	Callinectes sapidus	2019	Italia	39.7239	16.5282	1	traps	2021	Brusco et al.	256
816	Callinectes sapidus	2019	Italia	39.7229	16.5298	1	traps	2021	Brusco et al.	256
817	Callinectes sapidus	2019	Italia	39.797	16.4888	2	traps	2021	Brusco et al.	256
818	Callinectes sapidus	2019	Italia	39.797	16.4888	2	traps	2021	Brusco et al.	256
819	Callinectes sapidus	2019	Italia	39.797	16.4888	2	traps	2021	Brusco et al.	256
820	Callinectes sapidus	2019	Italia	39.797	16.4888	2	traps	2021	Brusco et al.	256
821	Callinectes sapidus	2018	Italia	39.7321	16.5058	2	traps	2021	Brusco et al.	256
822	Callinectes sapidus	2018	Italia	39.6919	16.5255	2	traps	2021	Brusco et al.	256
823	Callinectes sapidus	2019	Italia	39.6822	16.5256	2	traps	2021	Brusco et al.	256
824	Callinectes sapidus	2018	Italia	39.6605	16.5326	2	traps	2021	Brusco et al.	256
825	Callinectes sapidus	2017	Türkiye	40.1578	25.9639	1	traps and gillnets and entangling nets	2021	Aslan & Polito	257
826	Callinectes sapidus	2019	Italia	42.1485	11.7205	1	gillnets and entangling nets	2021	Tiralongo et al.	259
827	Callinectes sapidus	2019	Italia	40.793	14.0764	1	visual	2021	Tiralongo et al.	259
828	Callinectes sapidus	2018	Greece	41.0392	25.1224	2	unknown	2021	Efthymiadis et al.	260
829	Callinectes sapidus	2018	Greece	40.9603	25.1486	2	unknown	2021	Efthymiadis et al.	260
830	Callinectes sapidus	2018	Greece	40.9525	25.2123	2	unknown	2021	Efthymiadis et al.	260
831	Callinectes sapidus	2018	Greece	40.9406	25.27	2	unknown	2021	Efthymiadis et al.	260
832	Callinectes sapidus	2020	Spain	41.1999	1.67544	1	visual	2021	Pérez-Sorribes & Gil-Climent	261
833	Callinectes sapidus	2010	Albania	41.6333	19.6	1	traps, gillnets and entangling nets, hooks and lines	2021	Milori et al.	262
834	Callinectes sapidus	2013	Albania	41.6333	19.6	1	traps, gillnets and entangling nets, hooks and lines	2021	Milori et al.	262
835	Callinectes sapidus	2012	Albania	40.3167	19.4167	1	traps and gillnets and entangling nets	2021	Milori et al.	258
836	Callinectes sapidus		Montenegro	42.4478	18.5168	2	traps and gillnets and entangling nets	2021	Tomanic	263
837	Callinectes sapidus	2013	Montenegro	42.4176	18.6991	2	traps and gillnets and entangling nets	2021	Tomanic	263
838	Callinectes sapidus		Montenegro	42.4113	18.556	2	traps and gillnets and entangling nets	2021	Tomanic	263
839	Callinectes sapidus		Montenegro	42.3978	18.705	2	traps and gillnets and entangling nets	2021	Tomanic	263
840	Callinectes sapidus		Montenegro	42.2315	19.1299	2	traps and gillnets and entangling nets	2021	Tomanic	263
841	Callinectes sapidus		Montenegro	41.9948	19.1467	2	unknown	2021	Tomanic	263
842	Callinectes sapidus	2007	Bulgaria	43.4025	28.1597	2	unknown	2021	Stefanov	264
843	Callinectes sapidus	2010	Bulgaria	43.3753	28.4492	2	gillnets and entangling nets	2021	Stefanov	264
844	Callinectes sapidus	2016	Bulgaria	43.3753	28.4492	2	gillnets and entangling nets	2021	Stefanov	264
845	Callinectes sapidus	2007	Bulgaria	43.1724	27.9463	2	unknown	2021	Stefanov	264
846	Callinectes sapidus	2012	Bulgaria	42.707	27.7616	2	unknown	2021	Stefanov	264
847	Callinectes sapidus	2015	Bulgaria	42.6941	27.7174	2	visual	2021	Stefanov	264
848	Callinectes sapidus	2006	Bulgaria	42.5074	27.5569	2	nets	2021	Stefanov	264
849	Callinectes sapidus	2013	Bulgaria	42.5074	27.5569	2	unknown	2021	Stefanov	264
850	Callinectes sapidus	2009	Bulgaria	42.4374	27.6965	2	traps	2021	Stefanov	264
851	Callinectes sapidus	2016	Bulgaria	42.4201	27.6971	2	gillnets and entangling nets	2021	Stefanov	264
852	Callinectes sapidus	2017	Bulgaria	42.2357	27.7857	2	unknown	2021	Stefanov	264
853	Callinectes sapidus	2009	Bulgaria	42.1733	27.8599	2	gillnets and entangling nets	2021	Stefanov	264
854	Callinectes sapidus	2008	Bulgaria	42.103	27.9419	2	gillnets and entangling nets	2021	Stefanov	264
855	Callinectes sapidus	2019	Slovenia	45.5356	13.6013	1	nets	2021	Lipej & Rogelja	265
856	Callinectes sapidus	2021	Slovenia	45.5275	13.5789	1	nets	2021	Lipej & Rogelja	265
857	Callinectes sapidus	2021	Slovenia	45.5261	13.5903	1	nets	2021	Lipej & Rogelja	265
858	Callinectes sapidus	2021	Slovenia	45.5256	13.5669	1	nets	2021	Lipej & Rogelja	265
859	Callinectes sapidus	2019	Slovenia	45.5006	13.5842	1	nets	2021	Lipej & Rogelja	265
860	Callinectes sapidus	2020	Slovenia	45.4847	13.5939	1	nets	2021	Lipej & Rogelja	265
861	Callinectes sapidus	2020	Slovenia	45.4814	13.5878	1	nets	2021	Lipej & Rogelja	265
862	Callinectes sapidus	2019	Italia	38.025	12.9074	1	unknown	2021	Deidun et al.	266
863	Callinectes sapidus	2020	Italia	37.984	12.4939	1	unknown	2021	Deidun et al.	266
864	Callinectes sapidus	2018	Italia	36.7687	14.5928	1	unknown	2021	Deidun et al.	266
865	Callinectes sapidus	2020	Italia	36.7209	14.8345	1	unknown	2021	Deidun et al.	266
866	Callinectes sapidus	2019	Italia	36.7024	15.0011	1	unknown	2021	Deidun et al.	266
867	Callinectes sapidus	2019	Italia	41.4128	12.8439	1	unknown	2021	Gaglioti & Mancini	267
868	Callinectes sapidus	2020	Italia	41.3831	12.9153	1	unknown	2021	Gaglioti & Mancini	267
869	Callinectes sapidus	2021	Italia	41.3617	12.9506	1	unknown	2021	Gaglioti et al.	268
870	Callinectes sapidus	2021	Morocco	35.5753	-5.9855	1	gillnets and entangling nets	2022	Chaouti et al.	269
871	Callinectes sapidus	2021	Morocco	35.2025	-6.139	1	gillnets and entangling nets	2022	Chaouti et al.	269
872	Callinectes sapidus	2021	Morocco	34.8786	-6.29333	1	gillnets and entangling nets	2022	Chaouti et al.	269
873	Callinectes sapidus	2021	Morocco	34.2667	-6.66666	1	gillnets and entangling nets	2022	Chaouti et al.	269
874	Callinectes sapidus	2021	Morocco	34.2623	-6.69914	1	gillnets and entangling nets	2022	Chaouti et al.	269
875	Callinectes sapidus	2021	Morocco	34.0319	-6.83083	1	gillnets and entangling nets	2022	Chaouti et al.	269
876	Callinectes sapidus	2021	Morocco	33.8316	-7.17131	1	gillnets and entangling nets	2022	Chaouti et al.	269
877	Callinectes sapidus	2021	Morocco	33.7384	-7.38191	1	gillnets and entangling nets	2022	Chaouti et al.	269
878	Callinectes sapidus	2021	Morocco	33.6012	-7.70854	1	gillnets and entangling nets	2022	Chaouti et al.	269
879	Callinectes sapidus	2021	Morocco	33.5424	-7.85688	1	gillnets and entangling nets	2022	Chaouti et al.	269
880	Callinectes sapidus	2021	Morocco	33.5124	-7.97792	1	gillnets and entangling nets	2022	Chaouti et al.	269
881	Callinectes sapidus	2021	Morocco	33.3366	-8.54954	1	gillnets and entangling nets	2022	Chaouti et al.	269
882	Callinectes sapidus	2021	Morocco	33.2996	-8.34015	1	gillnets and entangling nets	2022	Chaouti et al.	269
883	Callinectes sapidus	2021	Morocco	33.0946	-8.82035	1	gillnets and entangling nets	2022	Chaouti et al.	269
884	Callinectes sapidus	2021	Morocco	32.9795	-8.74555	1	gillnets and entangling nets	2022	Chaouti et al.	269
885	Callinectes sapidus	2021	Morocco	32.7405	-9.03936	1	gillnets and entangling nets	2022	Chaouti et al.	269
886	Callinectes sapidus	2021	Morocco	32.3669	-9.66801	1	gillnets and entangling nets	2022	Chaouti et al.	269
887	Callinectes sapidus	2021	Morocco	31.4959	-10.1755	1	gillnets and entangling nets	2022	Chaouti et al.	269
888	Callinectes sapidus	2021	Morocco	30.3618	-9.5897	1	gillnets and entangling nets	2022	Chaouti et al.	269
889	Callinectes sapidus	2021	Morocco	28.6771	-11.1165	1	gillnets and entangling nets	2022	Chaouti et al.	269
890	Callinectes sapidus	2018	Egypt	31.1159	29.7264	3	gillnets and entangling nets	2022	Ragheb et al.	270
891	Callinectes sapidus	2019	Egypt	31.3316	32.0501	2	gillnets and entangling nets	2022	Zakzok et al.	271
892	Callinectes sapidus	2021	Morocco	35.9066	-5.48042	1	traps	2022	Chairi & Gonzalez-Ortegon	272
893	Callinectes sapidus	2021	Morocco	35.7912	-5.81369	1	traps	2022	Chairi & Gonzalez-Ortegon	272
894	Callinectes sapidus	2021	Morocco	35.5703	-5.99372	1	traps	2022	Chairi & Gonzalez-Ortegon	272
895	Callinectes sapidus	2021	Morocco	35.53	-6.00792	1	traps	2022	Chairi & Gonzalez-Ortegon	272
896	Callinectes sapidus	2021	Morocco	35.2005	-6.15294	1	traps	2022	Chairi & Gonzalez-Ortegon	272
897	Callinectes sapidus	2021	Morocco	35.1541	-6.08997	1	traps	2022	Chairi & Gonzalez-Ortegon	272
898	Callinectes sapidus	2021	Morocco	34.8688	-6.30119	1	traps	2022	Chairi & Gonzalez-Ortegon	272
899	Callinectes sapidus	2021	Morocco	33.2598	-8.50183	1	traps	2022	Chairi & Gonzalez-Ortegon	272
900	Callinectes sapidus	2020	Tunisia	35.7465	10.8379	3	unknown	2022	Ben Abdallah et al.	273
901	Callinectes sapidus	2020	Tunisia	33.9214	10.1321	3	unknown	2022	Ben Abdallah et al.	273
902	Callinectes sapidus	2019	Spain	40.6385	0.65575	1	unknown	2022	Gonzalez-Ortegon et al.	274
903	Callinectes sapidus	2019	Spain	38.9909	-0.152472	1	unknown	2022	Gonzalez-Ortegon et al.	274
904	Callinectes sapidus	2019	Spain	37.636	-0.749472	1	unknown	2022	Gonzalez-Ortegon et al.	274
905	Callinectes sapidus	2018	Portugal/Spain	37.1871	-7.40569	1	unknown	2022	Gonzalez-Ortegon et al.	274
906	Callinectes sapidus	2021	Spain	36.1746	-5.43689	1	unknown	2022	Gonzalez-Ortegon et al.	274
907	Callinectes sapidus	2021	Morocco	35.2043	-6.14	1	unknown	2022	Gonzalez-Ortegon et al.	274
908	Callinectes sapidus	2021	Morocco	35.1679	-2.86458	1	unknown	2022	Gonzalez-Ortegon et al.	274
909	Callinectes sapidus	2002	Portugal	36.7814	-6.44956	3	unknown	2022	Gonzalez-Ortegon et al.	274
910	Callinectes sapidus	2021	Malta	35.8297	14.5441	1	spears	2022	Deidun et al.	275
911	Callinectes sapidus	2017	Spain	42.2585	3.1489	1	hooks and lines	2022	Izquierdo-Gómez	45
912	Callinectes sapidus		Spain	42.2585	3.1489	1	hooks and lines	2022	Izquierdo-Gómez	45
913	Callinectes sapidus		Spain	42.258	3.1504	1	hooks and lines	2022	Izquierdo-Gómez	45
914	Callinectes sapidus	2017	Spain	42.2578	3.1757	1	hooks and lines	2022	Izquierdo-Gómez	45
915	Callinectes sapidus	2018	Spain	42.2444	3.1266	1	spears	2022	Izquierdo-Gómez	45
916	Callinectes sapidus		Spain	42.2222	3.1093	1	hooks and lines	2022	Izquierdo-Gómez	45
917	Callinectes sapidus	2015	Spain	42.2017	3.1081	1	hooks and lines	2022	Izquierdo-Gómez	45
918	Callinectes sapidus	2017	Spain	42.2017	3.1081	1	hooks and lines	2022	Izquierdo-Gómez	45
919	Callinectes sapidus	2018	Spain	42.2017	3.1081	1	hooks and lines	2022	Izquierdo-Gómez	45
920	Callinectes sapidus	2018	Spain	42.2017	3.1081	1	hooks and lines	2022	Izquierdo-Gómez	45
921	Callinectes sapidus	2018	Spain	42.2017	3.1081	1	hooks and lines	2022	Izquierdo-Gómez	45
922	Callinectes sapidus		Spain	42.2017	3.1081	1	hooks and lines	2022	Izquierdo-Gómez	45
923	Callinectes sapidus	2018	Spain	42.1939	3.1105	1	hooks and lines	2022	Izquierdo-Gómez	45
924	Callinectes sapidus	2012	Spain	42.19	3.0837	1	hooks and lines	2022	Izquierdo-Gómez	45
925	Callinectes sapidus	2015	Spain	42.19	3.0837	1	hooks and lines	2022	Izquierdo-Gómez	45
926	Callinectes sapidus	2017	Spain	42.19	3.0837	1	hooks and lines	2022	Izquierdo-Gómez	45
927	Callinectes sapidus	2017	Spain	42.19	3.0837	1	hooks and lines	2022	Izquierdo-Gómez	45
928	Callinectes sapidus	2017	Spain	42.19	3.0837	1	spears	2022	Izquierdo-Gómez	45
929	Callinectes sapidus	2018	Spain	42.19	3.0837	1	hooks and lines	2022	Izquierdo-Gómez	45
930	Callinectes sapidus	2018	Spain	42.19	3.0837	1	hooks and lines	2022	Izquierdo-Gómez	45
931	Callinectes sapidus	2018	Spain	42.19	3.0837	1	hooks and lines	2022	Izquierdo-Gómez	45
932	Callinectes sapidus		Spain	42.19	3.0837	1	hooks and lines	2022	Izquierdo-Gómez	45
933	Callinectes sapidus		Spain	42.19	3.0837	1	hooks and lines	2022	Izquierdo-Gómez	45
934	Callinectes sapidus	2017	Spain	41.9793	2.8199	1	hooks and lines	2022	Izquierdo-Gómez	45
935	Callinectes sapidus	2017	Spain	41.5598	2.5075	1	unknown	2022	Izquierdo-Gómez	45
936	Callinectes sapidus	2019	Spain	41.5538	2.4447	1	unknown	2022	Izquierdo-Gómez	45
937	Callinectes sapidus	2017	Spain	41.4494	2.2483	1	hooks and lines	2022	Izquierdo-Gómez	45
938	Callinectes sapidus	2017	Spain	41.4189	2.2261	1	hooks and lines	2022	Izquierdo-Gómez	45
939	Callinectes sapidus	2017	Spain	41.3947	2.0087	1	hooks and lines	2022	Izquierdo-Gómez	45
940	Callinectes sapidus	2016	Spain	41.3816	2.1964	1	hooks and lines	2022	Izquierdo-Gómez	45
941	Callinectes sapidus		Spain	41.3458	2.035	1	hooks and lines	2022	Izquierdo-Gómez	45
942	Callinectes sapidus		Spain	41.3458	2.035	1	hooks and lines	2022	Izquierdo-Gómez	45
943	Callinectes sapidus	2015	Spain	41.3246	2.0953	1	hooks and lines	2022	Izquierdo-Gómez	45
944	Callinectes sapidus	2017	Spain	41.3246	2.0953	1	hooks and lines	2022	Izquierdo-Gómez	45
945	Callinectes sapidus	2018	Spain	41.3246	2.0953	1	hooks and lines	2022	Izquierdo-Gómez	45
946	Callinectes sapidus		Spain	41.3246	2.0953	1	hooks and lines	2022	Izquierdo-Gómez	45
947	Callinectes sapidus		Spain	41.3246	2.0953	1	hooks and lines	2022	Izquierdo-Gómez	45
948	Callinectes sapidus		Spain	41.3246	2.0953	1	hooks and lines	2022	Izquierdo-Gómez	45
949	Callinectes sapidus	2018	Spain	41.3202	2.0966	1	spears	2022	Izquierdo-Gómez	45
950	Callinectes sapidus	2015	Spain	41.3163	2.0156	1	hooks and lines	2022	Izquierdo-Gómez	45
951	Callinectes sapidus	2017	Spain	41.3163	2.0156	1	hooks and lines	2022	Izquierdo-Gómez	45
952	Callinectes sapidus	2017	Spain	41.3051	2.0063	1	hooks and lines	2022	Izquierdo-Gómez	45
953	Callinectes sapidus	2015	Spain	41.2861	1.9824	1	hooks and lines	2022	Izquierdo-Gómez	45
954	Callinectes sapidus	2017	Spain	41.2861	1.9824	1	hooks and lines	2022	Izquierdo-Gómez	45
955	Callinectes sapidus	2018	Spain	41.2861	1.9824	1	unknown	2022	Izquierdo-Gómez	45
956	Callinectes sapidus	2016	Spain	41.278	2.078	1	hooks and lines	2022	Izquierdo-Gómez	45
957	Callinectes sapidus	2017	Spain	41.278	2.078	1	unknown	2022	Izquierdo-Gómez	45
958	Callinectes sapidus	2018	Spain	41.278	2.078	1	hooks and lines	2022	Izquierdo-Gómez	45
959	Callinectes sapidus	2017	Spain	41.2753	2.0292	1	hooks and lines	2022	Izquierdo-Gómez	45
960	Callinectes sapidus	2015	Spain	41.2688	2.019	1	hooks and lines	2022	Izquierdo-Gómez	45
961	Callinectes sapidus	2017	Spain	41.2642	2.0017	1	hooks and lines	2022	Izquierdo-Gómez	45
962	Callinectes sapidus	2017	Spain	41.2642	2.0017	1	unknown	2022	Izquierdo-Gómez	45
963	Callinectes sapidus	2018	Spain	41.2642	2.0017	1	hooks and lines	2022	Izquierdo-Gómez	45
964	Callinectes sapidus	2017	Spain	41.2623	1.9344	1	hooks and lines	2022	Izquierdo-Gómez	45
965	Callinectes sapidus	2017	Spain	41.2623	1.9344	1	unknown	2022	Izquierdo-Gómez	45
966	Callinectes sapidus	2018	Spain	41.2623	1.9344	1	unknown	2022	Izquierdo-Gómez	45
967	Callinectes sapidus	2018	Spain	41.2623	1.9344	1	hooks and lines	2022	Izquierdo-Gómez	45
968	Callinectes sapidus	2018	Spain	41.234	0.5561	1	hooks and lines	2022	Izquierdo-Gómez	45
969	Callinectes sapidus	2017	Spain	41.2242	1.7256	1	hooks and lines	2022	Izquierdo-Gómez	45
970	Callinectes sapidus	2019	Spain	41.2159	1.7354	1	hooks and lines	2022	Izquierdo-Gómez	45
971	Callinectes sapidus	2017	Spain	41.2083	1.6731	1	hooks and lines	2022	Izquierdo-Gómez	45
972	Callinectes sapidus	2017	Spain	41.2083	1.6731	1	hooks and lines	2022	Izquierdo-Gómez	45
973	Callinectes sapidus	2018	Spain	41.2015	1.568	1	hooks and lines	2022	Izquierdo-Gómez	45
974	Callinectes sapidus	2019	Spain	41.1982	1.6065	1	hooks and lines	2022	Izquierdo-Gómez	45
975	Callinectes sapidus	2019	Spain	41.194	1.519	1	hooks and lines	2022	Izquierdo-Gómez	45
976	Callinectes sapidus		Spain	41.1938	1.5664	1	hooks and lines	2022	Izquierdo-Gómez	45
977	Callinectes sapidus	2018	Spain	41.1926	1.6066	1	spears	2022	Izquierdo-Gómez	45
978	Callinectes sapidus	2019	Spain	41.1641	1.436	1	hooks and lines	2022	Izquierdo-Gómez	45
979	Callinectes sapidus	2017	Spain	41.1462	1.396	1	hooks and lines	2022	Izquierdo-Gómez	45
980	Callinectes sapidus	2018	Spain	41.1462	1.396	1	spears	2022	Izquierdo-Gómez	45
981	Callinectes sapidus	2019	Spain	41.1422	1.3745	1	hooks and lines	2022	Izquierdo-Gómez	45
982	Callinectes sapidus	2018	Spain	41.1184	1.2441	1	spears	2022	Izquierdo-Gómez	45
983	Callinectes sapidus		Spain	41.1184	1.2441	1	hooks and lines	2022	Izquierdo-Gómez	45
984	Callinectes sapidus		Spain	41.0934	1.2231	1	hooks and lines	2022	Izquierdo-Gómez	45
985	Callinectes sapidus	2016	Spain	41.0803	1.1853	1	hooks and lines	2022	Izquierdo-Gómez	45
986	Callinectes sapidus	2018	Spain	41.0776	1.1798	1	hooks and lines	2022	Izquierdo-Gómez	45
987	Callinectes sapidus	2018	Spain	41.0434	1.0036	1	hooks and lines	2022	Izquierdo-Gómez	45
988	Callinectes sapidus	2018	Spain	40.924	0.4924	1	spears	2022	Izquierdo-Gómez	45
989	Callinectes sapidus	2012	Spain	40.908	0.4911	1	hooks and lines	2022	Izquierdo-Gómez	45
990	Callinectes sapidus	2010	Spain	40.8122	0.707	1	hooks and lines	2022	Izquierdo-Gómez	45
991	Callinectes sapidus	2011	Spain	40.8122	0.707	1	hooks and lines	2022	Izquierdo-Gómez	45
992	Callinectes sapidus	2015	Spain	40.8122	0.707	1	spears	2022	Izquierdo-Gómez	45
993	Callinectes sapidus	2016	Spain	40.8122	0.707	1	hooks and lines	2022	Izquierdo-Gómez	45
994	Callinectes sapidus	2017	Spain	40.8122	0.707	1	unknown	2022	Izquierdo-Gómez	45
995	Callinectes sapidus	2017	Spain	40.8122	0.707	1	hooks and lines	2022	Izquierdo-Gómez	45
996	Callinectes sapidus	2017	Spain	40.8122	0.707	1	spears	2022	Izquierdo-Gómez	45
997	Callinectes sapidus	2018	Spain	40.8122	0.707	1	hooks and lines	2022	Izquierdo-Gómez	45
998	Callinectes sapidus	2018	Spain	40.8122	0.707	1	unknown	2022	Izquierdo-Gómez	45
999	Callinectes sapidus		Spain	40.8122	0.707	1	unknown	2022	Izquierdo-Gómez	45
1000	Callinectes sapidus	2012	Spain	40.811	0.5209	1	hooks and lines	2022	Izquierdo-Gómez	45
1001	Callinectes sapidus	2012	Spain	40.7869	0.7071	1	hooks and lines	2022	Izquierdo-Gómez	45
1002	Callinectes sapidus	2012	Spain	40.7786	0.7638	1	hooks and lines	2022	Izquierdo-Gómez	45
1003	Callinectes sapidus	2017	Spain	40.7786	0.7638	1	hooks and lines	2022	Izquierdo-Gómez	45
1004	Callinectes sapidus	2012	Spain	40.778	0.7659	1	spears	2022	Izquierdo-Gómez	45
1005	Callinectes sapidus	2011	Spain	40.7668	0.7025	1	hooks and lines	2022	Izquierdo-Gómez	45
1006	Callinectes sapidus	2012	Spain	40.7581	0.7978	1	hooks and lines	2022	Izquierdo-Gómez	45
1007	Callinectes sapidus	2018	Spain	40.7581	0.7978	1	hooks and lines	2022	Izquierdo-Gómez	45
1008	Callinectes sapidus		Spain	40.7581	0.7978	1	hooks and lines	2022	Izquierdo-Gómez	45
1009	Callinectes sapidus	2015	Spain	40.7266	0.8368	1	hooks and lines	2022	Izquierdo-Gómez	45
1010	Callinectes sapidus	2012	Spain	40.7204	0.7243	1	hooks and lines	2022	Izquierdo-Gómez	45
1011	Callinectes sapidus		Spain	40.7204	0.7243	1	spears	2022	Izquierdo-Gómez	45
1012	Callinectes sapidus		Spain	40.7204	0.7243	1	hooks and lines	2022	Izquierdo-Gómez	45
1013	Callinectes sapidus	2012	Spain	40.708	0.5828	1	hooks and lines	2022	Izquierdo-Gómez	45
1014	Callinectes sapidus		Spain	40.708	0.5828	1	hooks and lines	2022	Izquierdo-Gómez	45
1015	Callinectes sapidus	2008	Spain	40.6935	0.6963	1	hooks and lines	2022	Izquierdo-Gómez	45
1016	Callinectes sapidus	2012	Spain	40.6935	0.6963	1	hooks and lines	2022	Izquierdo-Gómez	45
1017	Callinectes sapidus	2012	Spain	40.6935	0.6963	1	hooks and lines	2022	Izquierdo-Gómez	45
1018	Callinectes sapidus	2012	Spain	40.6935	0.6963	1	hooks and lines	2022	Izquierdo-Gómez	45
1019	Callinectes sapidus	2014	Spain	40.6935	0.6963	1	hooks and lines	2022	Izquierdo-Gómez	45
1020	Callinectes sapidus	2014	Spain	40.6935	0.6963	1	hooks and lines	2022	Izquierdo-Gómez	45
1021	Callinectes sapidus	2015	Spain	40.6935	0.6963	1	hooks and lines	2022	Izquierdo-Gómez	45
1022	Callinectes sapidus	2015	Spain	40.6935	0.6963	1	hooks and lines	2022	Izquierdo-Gómez	45
1023	Callinectes sapidus	2015	Spain	40.6935	0.6963	1	hooks and lines	2022	Izquierdo-Gómez	45
1024	Callinectes sapidus	2015	Spain	40.6935	0.6963	1	hooks and lines	2022	Izquierdo-Gómez	45
1025	Callinectes sapidus	2015	Spain	40.6935	0.6963	1	hooks and lines	2022	Izquierdo-Gómez	45
1026	Callinectes sapidus	2016	Spain	40.6935	0.6963	1	hooks and lines	2022	Izquierdo-Gómez	45
1027	Callinectes sapidus	2016	Spain	40.6935	0.6963	1	hooks and lines	2022	Izquierdo-Gómez	45
1028	Callinectes sapidus	2016	Spain	40.6935	0.6963	1	hooks and lines	2022	Izquierdo-Gómez	45
1029	Callinectes sapidus	2016	Spain	40.6935	0.6963	1	hooks and lines	2022	Izquierdo-Gómez	45
1030	Callinectes sapidus	2016	Spain	40.6935	0.6963	1	hooks and lines	2022	Izquierdo-Gómez	45
1031	Callinectes sapidus	2016	Spain	40.6935	0.6963	1	hooks and lines	2022	Izquierdo-Gómez	45
1032	Callinectes sapidus	2017	Spain	40.6935	0.6963	1	hooks and lines	2022	Izquierdo-Gómez	45
1033	Callinectes sapidus	2017	Spain	40.6935	0.6963	1	hooks and lines	2022	Izquierdo-Gómez	45
1034	Callinectes sapidus	2017	Spain	40.6935	0.6963	1	hooks and lines	2022	Izquierdo-Gómez	45
1035	Callinectes sapidus	2017	Spain	40.6935	0.6963	1	hooks and lines	2022	Izquierdo-Gómez	45
1036	Callinectes sapidus	2017	Spain	40.6935	0.6963	1	hooks and lines	2022	Izquierdo-Gómez	45
1037	Callinectes sapidus	2017	Spain	40.6935	0.6963	1	hooks and lines	2022	Izquierdo-Gómez	45
1038	Callinectes sapidus	2017	Spain	40.6935	0.6963	1	hooks and lines	2022	Izquierdo-Gómez	45
1039	Callinectes sapidus	2017	Spain	40.6935	0.6963	1	hooks and lines	2022	Izquierdo-Gómez	45
1040	Callinectes sapidus	2017	Spain	40.6935	0.6963	1	hooks and lines	2022	Izquierdo-Gómez	45
1041	Callinectes sapidus	2017	Spain	40.6935	0.6963	1	hooks and lines	2022	Izquierdo-Gómez	45
1042	Callinectes sapidus	2018	Spain	40.6935	0.6963	1	hooks and lines	2022	Izquierdo-Gómez	45
1043	Callinectes sapidus	2018	Spain	40.6935	0.6963	1	hooks and lines	2022	Izquierdo-Gómez	45
1044	Callinectes sapidus	2018	Spain	40.6935	0.6963	1	unknown	2022	Izquierdo-Gómez	45
1045	Callinectes sapidus		Spain	40.6935	0.6963	1	hooks and lines	2022	Izquierdo-Gómez	45
1046	Callinectes sapidus		Spain	40.6935	0.6963	1	hooks and lines	2022	Izquierdo-Gómez	45
1047	Callinectes sapidus		Spain	40.6935	0.6963	1	hooks and lines	2022	Izquierdo-Gómez	45
1048	Callinectes sapidus		Spain	40.6935	0.6963	1	hooks and lines	2022	Izquierdo-Gómez	45
1049	Callinectes sapidus		Spain	40.6935	0.6963	1	hooks and lines	2022	Izquierdo-Gómez	45
1050	Callinectes sapidus		Spain	40.6935	0.6963	1	hooks and lines	2022	Izquierdo-Gómez	45
1051	Callinectes sapidus		Spain	40.6935	0.6963	1	hooks and lines	2022	Izquierdo-Gómez	45
1052	Callinectes sapidus	2019	Portugal	40.6621	-8.7279	1	hooks and lines	2022	Izquierdo-Gómez	45
1053	Callinectes sapidus	2018	Portugal	40.6541	-8.7306	1	hooks and lines	2022	Izquierdo-Gómez	45
1054	Callinectes sapidus	2013	Spain	40.6532	0.7798	1	hooks and lines	2022	Izquierdo-Gómez	45
1055	Callinectes sapidus	2015	Spain	40.6519	0.7631	1	hooks and lines	2022	Izquierdo-Gómez	45
1056	Callinectes sapidus	2017	Spain	40.6519	0.7631	1	hooks and lines	2022	Izquierdo-Gómez	45
1057	Callinectes sapidus	2012	Spain	40.6409	0.6758	1	hooks and lines	2022	Izquierdo-Gómez	45
1058	Callinectes sapidus	2012	Spain	40.6409	0.7545	1	hooks and lines	2022	Izquierdo-Gómez	45
1059	Callinectes sapidus	2016	Spain	40.6225	0.6229	1	hooks and lines	2022	Izquierdo-Gómez	45
1060	Callinectes sapidus	2012	Spain	40.6205	0.5896	1	spears	2022	Izquierdo-Gómez	45
1061	Callinectes sapidus	2015	Spain	40.6205	0.5896	1	spears	2022	Izquierdo-Gómez	45
1062	Callinectes sapidus	2015	Spain	40.6205	0.5896	1	spears	2022	Izquierdo-Gómez	45
1063	Callinectes sapidus	2016	Spain	40.6205	0.5896	1	unknown	2022	Izquierdo-Gómez	45
1064	Callinectes sapidus	2018	Spain	40.6205	0.5896	1	spears	2022	Izquierdo-Gómez	45
1065	Callinectes sapidus		Spain	40.6205	0.5896	1	hooks and lines	2022	Izquierdo-Gómez	45
1066	Callinectes sapidus	2014	Spain	40.6189	0.6033	1	hooks and lines	2022	Izquierdo-Gómez	45
1067	Callinectes sapidus	2016	Spain	40.6189	0.6033	1	hooks and lines	2022	Izquierdo-Gómez	45
1068	Callinectes sapidus	2017	Spain	40.6174	0.5996	1	hooks and lines	2022	Izquierdo-Gómez	45
1069	Callinectes sapidus	2017	Spain	40.6174	0.5996	1	hooks and lines	2022	Izquierdo-Gómez	45
1070	Callinectes sapidus	2018	Spain	40.6174	0.5996	1	hooks and lines	2022	Izquierdo-Gómez	45
1071	Callinectes sapidus	2015	Spain	40.6082	0.7244	1	hooks and lines	2022	Izquierdo-Gómez	45
1072	Callinectes sapidus	2017	Spain	40.6082	0.7244	1	hooks and lines	2022	Izquierdo-Gómez	45
1073	Callinectes sapidus		Spain	40.6082	0.7244	1	hooks and lines	2022	Izquierdo-Gómez	45
1074	Callinectes sapidus		Spain	40.6082	0.7244	1	hooks and lines	2022	Izquierdo-Gómez	45
1075	Callinectes sapidus	2011	Spain	40.6046	0.6392	1	hooks and lines	2022	Izquierdo-Gómez	45
1076	Callinectes sapidus	2012	Spain	40.6046	0.6392	1	spears	2022	Izquierdo-Gómez	45
1077	Callinectes sapidus	2016	Spain	40.6046	0.6392	1	hooks and lines	2022	Izquierdo-Gómez	45
1078	Callinectes sapidus	2016	Spain	40.6046	0.6392	1	hooks and lines	2022	Izquierdo-Gómez	45
1079	Callinectes sapidus		Spain	40.6046	0.6392	1	hooks and lines	2022	Izquierdo-Gómez	45
1080	Callinectes sapidus	2017	Spain	40.5972	0.5737	1	unknown	2022	Izquierdo-Gómez	45
1081	Callinectes sapidus	2018	Spain	40.5722	0.643	1	hooks and lines	2022	Izquierdo-Gómez	45
1082	Callinectes sapidus	2018	Spain	40.5722	0.643	1	spears	2022	Izquierdo-Gómez	45
1083	Callinectes sapidus	2012	Spain	40.5539	0.5288	1	spears	2022	Izquierdo-Gómez	45
1084	Callinectes sapidus	2012	Spain	40.5539	0.5288	1	hooks and lines	2022	Izquierdo-Gómez	45
1085	Callinectes sapidus	2014	Spain	40.5539	0.5288	1	hooks and lines	2022	Izquierdo-Gómez	45
1086	Callinectes sapidus	2015	Spain	40.5539	0.5288	1	hooks and lines	2022	Izquierdo-Gómez	45
1087	Callinectes sapidus	2017	Spain	40.5539	0.5288	1	hooks and lines	2022	Izquierdo-Gómez	45
1088	Callinectes sapidus	2014	Spain	40.5451	0.5244	1	hooks and lines	2022	Izquierdo-Gómez	45
1089	Callinectes sapidus	2012	Spain	40.4704	0.4746	1	spears	2022	Izquierdo-Gómez	45
1090	Callinectes sapidus	2013	Spain	40.4704	0.4746	1	hooks and lines	2022	Izquierdo-Gómez	45
1091	Callinectes sapidus	2015	Spain	40.4704	0.4746	1	hooks and lines	2022	Izquierdo-Gómez	45
1092	Callinectes sapidus	2015	Spain	40.4704	0.4746	1	spears	2022	Izquierdo-Gómez	45
1093	Callinectes sapidus	2016	Spain	40.4704	0.4746	1	hooks and lines	2022	Izquierdo-Gómez	45
1094	Callinectes sapidus	2017	Spain	40.4704	0.4746	1	hooks and lines	2022	Izquierdo-Gómez	45
1095	Callinectes sapidus	2018	Spain	40.4704	0.4746	1	hooks and lines	2022	Izquierdo-Gómez	45
1096	Callinectes sapidus		Spain	40.4704	0.4746	1	hooks and lines	2022	Izquierdo-Gómez	45
1097	Callinectes sapidus	2014	Spain	40.418	0.423	1	hooks and lines	2022	Izquierdo-Gómez	45
1098	Callinectes sapidus	2015	Spain	40.418	0.423	1	hooks and lines	2022	Izquierdo-Gómez	45
1099	Callinectes sapidus	2017	Spain	40.418	0.423	1	hooks and lines	2022	Izquierdo-Gómez	45
1100	Callinectes sapidus	2016	Spain	40.4162	0.4343	1	hooks and lines	2022	Izquierdo-Gómez	45
1101	Callinectes sapidus	2015	Spain	40.4072	0.4247	1	hooks and lines	2022	Izquierdo-Gómez	45
1102	Callinectes sapidus	2016	Spain	40.3578	0.4034	1	hooks and lines	2022	Izquierdo-Gómez	45
1103	Callinectes sapidus	2016	Spain	40.3578	0.4034	1	hooks and lines	2022	Izquierdo-Gómez	45
1104	Callinectes sapidus	2017	Spain	40.3578	0.4034	1	hooks and lines	2022	Izquierdo-Gómez	45
1105	Callinectes sapidus	2018	Spain	40.3578	0.4034	1	hooks and lines	2022	Izquierdo-Gómez	45
1106	Callinectes sapidus	2018	Spain	40.3578	0.4034	1	hooks and lines	2022	Izquierdo-Gómez	45
1107	Callinectes sapidus		Spain	40.3578	0.4034	1	hooks and lines	2022	Izquierdo-Gómez	45
1108	Callinectes sapidus	2012	Spain	40.3576	0.4071	1	hooks and lines	2022	Izquierdo-Gómez	45
1109	Callinectes sapidus	2015	Spain	40.3576	0.4071	1	hooks and lines	2022	Izquierdo-Gómez	45
1110	Callinectes sapidus	2015	Spain	40.3576	0.4071	1	hooks and lines	2022	Izquierdo-Gómez	45
1111	Callinectes sapidus	2016	Spain	40.3576	0.4071	1	hooks and lines	2022	Izquierdo-Gómez	45
1112	Callinectes sapidus	2016	Spain	40.3576	0.4071	1	hooks and lines	2022	Izquierdo-Gómez	45
1113	Callinectes sapidus	2016	Spain	40.3576	0.4071	1	hooks and lines	2022	Izquierdo-Gómez	45
1114	Callinectes sapidus	2017	Spain	40.3576	0.4071	1	hooks and lines	2022	Izquierdo-Gómez	45
1115	Callinectes sapidus	2017	Spain	40.3576	0.4071	1	hooks and lines	2022	Izquierdo-Gómez	45
1116	Callinectes sapidus	2017	Spain	40.3576	0.4071	1	hooks and lines	2022	Izquierdo-Gómez	45
1117	Callinectes sapidus	2017	Spain	40.3576	0.4071	1	hooks and lines	2022	Izquierdo-Gómez	45
1118	Callinectes sapidus	2018	Spain	40.3576	0.4071	1	spears	2022	Izquierdo-Gómez	45
1119	Callinectes sapidus	2018	Spain	40.3576	0.4071	1	hooks and lines	2022	Izquierdo-Gómez	45
1120	Callinectes sapidus	2019	Spain	40.3576	0.4071	1	hooks and lines	2022	Izquierdo-Gómez	45
1121	Callinectes sapidus	2015	Spain	40.2447	0.2756	1	hooks and lines	2022	Izquierdo-Gómez	45
1122	Callinectes sapidus	2016	Spain	40.2447	0.2756	1	hooks and lines	2022	Izquierdo-Gómez	45
1123	Callinectes sapidus	2016	Spain	40.2447	0.2756	1	hooks and lines	2022	Izquierdo-Gómez	45
1124	Callinectes sapidus	2017	Spain	40.2447	0.2756	1	hooks and lines	2022	Izquierdo-Gómez	45
1125	Callinectes sapidus	2017	Spain	40.2447	0.2756	1	hooks and lines	2022	Izquierdo-Gómez	45
1126	Callinectes sapidus		Spain	40.2447	0.2756	1	hooks and lines	2022	Izquierdo-Gómez	45
1127	Callinectes sapidus	2018	Spain	40.2407	0.2758	1	hooks and lines	2022	Izquierdo-Gómez	45
1128	Callinectes sapidus	2017	Spain	40.2203	0.1953	1	hooks and lines	2022	Izquierdo-Gómez	45
1129	Callinectes sapidus	2017	Spain	40.2203	0.1953	1	hooks and lines	2022	Izquierdo-Gómez	45
1130	Callinectes sapidus	2018	Spain	40.2119	0.2652	1	hooks and lines	2022	Izquierdo-Gómez	45
1131	Callinectes sapidus	2015	Spain	40.1464	0.1684	1	hooks and lines	2022	Izquierdo-Gómez	45
1132	Callinectes sapidus	2015	Spain	40.1025	0.1396	1	hooks and lines	2022	Izquierdo-Gómez	45
1133	Callinectes sapidus	2018	Spain	40.0953	0.1476	1	hooks and lines	2022	Izquierdo-Gómez	45
1134	Callinectes sapidus	2016	Spain	40.0932	0.1354	1	hooks and lines	2022	Izquierdo-Gómez	45
1135	Callinectes sapidus	2017	Spain	40.0932	0.1354	1	hooks and lines	2022	Izquierdo-Gómez	45
1136	Callinectes sapidus	2017	Spain	40.0932	0.1354	1	hooks and lines	2022	Izquierdo-Gómez	45
1137	Callinectes sapidus	2017	Spain	40.0932	0.1354	1	hooks and lines	2022	Izquierdo-Gómez	45
1138	Callinectes sapidus		Spain	40.0932	0.1354	1	hooks and lines	2022	Izquierdo-Gómez	45
1139	Callinectes sapidus	2015	Spain	40.0857	0.1393	1	hooks and lines	2022	Izquierdo-Gómez	45
1140	Callinectes sapidus		Spain	40.0567	4.1327	1	hooks and lines	2022	Izquierdo-Gómez	45
1141	Callinectes sapidus	2017	Spain	40.0555	0.0644	1	hooks and lines	2022	Izquierdo-Gómez	45
1142	Callinectes sapidus	2018	Spain	40.0555	0.0644	1	spears	2022	Izquierdo-Gómez	45
1143	Callinectes sapidus		Spain	40.0555	0.0644	1	hooks and lines	2022	Izquierdo-Gómez	45
1144	Callinectes sapidus	2017	Spain	40.0427	0.0449	1	hooks and lines	2022	Izquierdo-Gómez	45
1145	Callinectes sapidus	2017	Spain	40.0375	0.0401	1	hooks and lines	2022	Izquierdo-Gómez	45
1146	Callinectes sapidus	2018	Spain	40.0089	0.0338	1	spears	2022	Izquierdo-Gómez	45
1147	Callinectes sapidus	2018	Spain	40.0086	4.1883	1	hooks and lines	2022	Izquierdo-Gómez	45
1148	Callinectes sapidus	2017	Spain	40.0031	0.029	1	hooks and lines	2022	Izquierdo-Gómez	45
1149	Callinectes sapidus	2016	Spain	39.9865	-0.0518	1	hooks and lines	2022	Izquierdo-Gómez	45
1150	Callinectes sapidus	2016	Spain	39.9865	-0.0518	1	hooks and lines	2022	Izquierdo-Gómez	45
1151	Callinectes sapidus	2016	Spain	39.9865	-0.0518	1	hooks and lines	2022	Izquierdo-Gómez	45
1152	Callinectes sapidus	2017	Spain	39.9865	-0.0518	1	hooks and lines	2022	Izquierdo-Gómez	45
1153	Callinectes sapidus	2017	Spain	39.9865	-0.0518	1	hooks and lines	2022	Izquierdo-Gómez	45
1154	Callinectes sapidus	2016	Spain	39.9862	0.0238	1	hooks and lines	2022	Izquierdo-Gómez	45
1155	Callinectes sapidus		Spain	39.9862	0.0238	1	spears	2022	Izquierdo-Gómez	45
1156	Callinectes sapidus	2016	Spain	39.9857	0.0259	1	hooks and lines	2022	Izquierdo-Gómez	45
1157	Callinectes sapidus	2018	Spain	39.9737	0.0191	1	hooks and lines	2022	Izquierdo-Gómez	45
1158	Callinectes sapidus		Spain	39.9496	4.1099	1	hooks and lines	2022	Izquierdo-Gómez	45
1159	Callinectes sapidus	2015	Spain	39.9422	0.0007	1	hooks and lines	2022	Izquierdo-Gómez	45
1160	Callinectes sapidus	2016	Spain	39.9422	0.0007	1	hooks and lines	2022	Izquierdo-Gómez	45
1161	Callinectes sapidus	2017	Spain	39.9422	0.0007	1	hooks and lines	2022	Izquierdo-Gómez	45
1162	Callinectes sapidus	2018	Spain	39.9422	0.0007	1	hooks and lines	2022	Izquierdo-Gómez	45
1163	Callinectes sapidus	2019	Spain	39.9422	0.0007	1	unknown	2022	Izquierdo-Gómez	45
1164	Callinectes sapidus		Spain	39.9422	0.0007	1	hooks and lines	2022	Izquierdo-Gómez	45
1165	Callinectes sapidus		Spain	39.9422	0.0007	1	hooks and lines	2022	Izquierdo-Gómez	45
1166	Callinectes sapidus		Spain	39.9422	0.0007	1	hooks and lines	2022	Izquierdo-Gómez	45
1167	Callinectes sapidus	2018	Spain	39.9389	3.9624	1	hooks and lines	2022	Izquierdo-Gómez	45
1168	Callinectes sapidus		Spain	39.9374	3.963	1	hooks and lines	2022	Izquierdo-Gómez	45
1169	Callinectes sapidus	2016	Spain	39.9226	-0.0035	1	hooks and lines	2022	Izquierdo-Gómez	45
1170	Callinectes sapidus	2018	Spain	39.9226	-0.0035	1	hooks and lines	2022	Izquierdo-Gómez	45
1171	Callinectes sapidus	2015	Spain	39.9169	-0.0469	1	hooks and lines	2022	Izquierdo-Gómez	45
1172	Callinectes sapidus	2016	Spain	39.9099	3.086	1	hooks and lines	2022	Izquierdo-Gómez	45
1173	Callinectes sapidus	2017	Spain	39.9028	3.0789	1	hooks and lines	2022	Izquierdo-Gómez	45
1174	Callinectes sapidus	2014	Spain	39.8899	-0.0844	1	hooks and lines	2022	Izquierdo-Gómez	45
1175	Callinectes sapidus	2015	Spain	39.8899	-0.0844	1	hooks and lines	2022	Izquierdo-Gómez	45
1176	Callinectes sapidus	2018	Spain	39.8899	-0.0844	1	hooks and lines	2022	Izquierdo-Gómez	45
1177	Callinectes sapidus	2018	Spain	39.8796	-0.0559	1	hooks and lines	2022	Izquierdo-Gómez	45
1178	Callinectes sapidus		Spain	39.8796	-0.0559	1	spears	2022	Izquierdo-Gómez	45
1179	Callinectes sapidus	2016	Spain	39.8792	3.0157	1	hooks and lines	2022	Izquierdo-Gómez	45
1180	Callinectes sapidus	2019	Spain	39.8792	3.0157	1	hooks and lines	2022	Izquierdo-Gómez	45
1181	Callinectes sapidus		Spain	39.8792	3.0157	1	hooks and lines	2022	Izquierdo-Gómez	45
1182	Callinectes sapidus	2017	Spain	39.8702	-0.0608	1	hooks and lines	2022	Izquierdo-Gómez	45
1183	Callinectes sapidus	2017	Spain	39.8702	-0.0608	1	hooks and lines	2022	Izquierdo-Gómez	45
1184	Callinectes sapidus	2017	Spain	39.8702	-0.0608	1	spears	2022	Izquierdo-Gómez	45
1185	Callinectes sapidus		Spain	39.8702	-0.0608	1	hooks and lines	2022	Izquierdo-Gómez	45
1186	Callinectes sapidus		Spain	39.8702	-0.0608	1	hooks and lines	2022	Izquierdo-Gómez	45
1187	Callinectes sapidus	2014	Spain	39.8532	-0.155	1	hooks and lines	2022	Izquierdo-Gómez	45
1188	Callinectes sapidus	2015	Spain	39.8532	-0.155	1	hooks and lines	2022	Izquierdo-Gómez	45
1189	Callinectes sapidus	2016	Spain	39.8532	-0.155	1	hooks and lines	2022	Izquierdo-Gómez	45
1190	Callinectes sapidus	2016	Spain	39.8532	-0.155	1	hooks and lines	2022	Izquierdo-Gómez	45
1191	Callinectes sapidus	2017	Spain	39.8532	-0.155	1	hooks and lines	2022	Izquierdo-Gómez	45
1192	Callinectes sapidus	2018	Spain	39.8532	-0.155	1	hooks and lines	2022	Izquierdo-Gómez	45
1193	Callinectes sapidus		Spain	39.8532	-0.155	1	hooks and lines	2022	Izquierdo-Gómez	45
1194	Callinectes sapidus	2014	Spain	39.8531	3.0548	1	hooks and lines	2022	Izquierdo-Gómez	45
1195	Callinectes sapidus	2017	Spain	39.8531	3.0548	1	hooks and lines	2022	Izquierdo-Gómez	45
1196	Callinectes sapidus		Spain	39.8531	3.0548	1	hooks and lines	2022	Izquierdo-Gómez	45
1197	Callinectes sapidus	2017	Spain	39.8514	3.1199	1	hooks and lines	2022	Izquierdo-Gómez	45
1198	Callinectes sapidus	2017	Spain	39.8434	3.1285	1	hooks and lines	2022	Izquierdo-Gómez	45
1199	Callinectes sapidus		Spain	39.8432	3.1062	1	hooks and lines	2022	Izquierdo-Gómez	45
1200	Callinectes sapidus	2015	Spain	39.8329	-0.1083	1	hooks and lines	2022	Izquierdo-Gómez	45
1201	Callinectes sapidus	2015	Spain	39.8329	-0.1083	1	hooks and lines	2022	Izquierdo-Gómez	45
1202	Callinectes sapidus		Spain	39.8329	-0.1083	1	hooks and lines	2022	Izquierdo-Gómez	45
1203	Callinectes sapidus	2015	Spain	39.8315	-0.1064	1	hooks and lines	2022	Izquierdo-Gómez	45
1204	Callinectes sapidus	2015	Spain	39.8315	-0.1064	1	hooks and lines	2022	Izquierdo-Gómez	45
1205	Callinectes sapidus	2018	Spain	39.8311	-0.1077	1	hooks and lines	2022	Izquierdo-Gómez	45
1206	Callinectes sapidus	2017	Spain	39.831	3.1174	1	hooks and lines	2022	Izquierdo-Gómez	45
1207	Callinectes sapidus		Spain	39.831	3.1174	1	hooks and lines	2022	Izquierdo-Gómez	45
1208	Callinectes sapidus		Spain	39.831	3.1174	1	hooks and lines	2022	Izquierdo-Gómez	45
1209	Callinectes sapidus	2015	Spain	39.8267	-0.1105	1	hooks and lines	2022	Izquierdo-Gómez	45
1210	Callinectes sapidus	2017	Spain	39.8267	-0.1105	1	hooks and lines	2022	Izquierdo-Gómez	45
1211	Callinectes sapidus	2019	Spain	39.817	3.1062	1	spears	2022	Izquierdo-Gómez	45
1212	Callinectes sapidus		Spain	39.817	3.1062	1	hooks and lines	2022	Izquierdo-Gómez	45
1213	Callinectes sapidus	2018	Spain	39.8085	3.1184	1	hooks and lines	2022	Izquierdo-Gómez	45
1214	Callinectes sapidus	2018	Spain	39.8085	3.1184	1	hooks and lines	2022	Izquierdo-Gómez	45
1215	Callinectes sapidus		Spain	39.8085	3.1184	1	hooks and lines	2022	Izquierdo-Gómez	45
1216	Callinectes sapidus	2015	Spain	39.8082	-0.1453	1	hooks and lines	2022	Izquierdo-Gómez	45
1217	Callinectes sapidus	2016	Spain	39.8082	-0.1453	1	hooks and lines	2022	Izquierdo-Gómez	45
1218	Callinectes sapidus	2017	Spain	39.8082	-0.1453	1	hooks and lines	2022	Izquierdo-Gómez	45
1219	Callinectes sapidus	2017	Spain	39.8012	3.1203	1	hooks and lines	2022	Izquierdo-Gómez	45
1220	Callinectes sapidus	2017	Spain	39.8012	3.1203	1	hooks and lines	2022	Izquierdo-Gómez	45
1221	Callinectes sapidus	2016	Spain	39.8007	3.119	1	hooks and lines	2022	Izquierdo-Gómez	45
1222	Callinectes sapidus	2017	Spain	39.8007	3.119	1	hooks and lines	2022	Izquierdo-Gómez	45
1223	Callinectes sapidus	2017	Spain	39.8007	3.119	1	hooks and lines	2022	Izquierdo-Gómez	45
1224	Callinectes sapidus		Spain	39.8007	3.119	1	spears	2022	Izquierdo-Gómez	45
1225	Callinectes sapidus	2014	Spain	39.8	3.1172	1	hooks and lines	2022	Izquierdo-Gómez	45
1226	Callinectes sapidus	2018	Spain	39.7956	-0.1326	1	hooks and lines	2022	Izquierdo-Gómez	45
1227	Callinectes sapidus		Spain	39.787	-0.1419	1	hooks and lines	2022	Izquierdo-Gómez	45
1228	Callinectes sapidus		Spain	39.7695	-0.1515	1	hooks and lines	2022	Izquierdo-Gómez	45
1229	Callinectes sapidus	2014	Spain	39.7689	-0.2083	1	hooks and lines	2022	Izquierdo-Gómez	45
1230	Callinectes sapidus	2017	Spain	39.768	3.1493	1	hooks and lines	2022	Izquierdo-Gómez	45
1231	Callinectes sapidus	2014	Spain	39.7521	-0.2251	1	hooks and lines	2022	Izquierdo-Gómez	45
1232	Callinectes sapidus	2016	Spain	39.7521	-0.2251	1	hooks and lines	2022	Izquierdo-Gómez	45
1233	Callinectes sapidus	2016	Spain	39.7521	-0.2251	1	hooks and lines	2022	Izquierdo-Gómez	45
1234	Callinectes sapidus	2016	Spain	39.7457	-0.1768	1	hooks and lines	2022	Izquierdo-Gómez	45
1235	Callinectes sapidus	2018	Spain	39.7457	-0.1768	1	hooks and lines	2022	Izquierdo-Gómez	45
1236	Callinectes sapidus	2016	Spain	39.7383	-0.1796	1	hooks and lines	2022	Izquierdo-Gómez	45
1237	Callinectes sapidus	2018	Spain	39.7383	-0.1796	1	hooks and lines	2022	Izquierdo-Gómez	45
1238	Callinectes sapidus	2019	Spain	39.7383	-0.1796	1	hooks and lines	2022	Izquierdo-Gómez	45
1239	Callinectes sapidus	2016	Spain	39.7382	-0.2109	1	hooks and lines	2022	Izquierdo-Gómez	45
1240	Callinectes sapidus	2015	Spain	39.7219	-0.1893	1	hooks and lines	2022	Izquierdo-Gómez	45
1241	Callinectes sapidus	2016	Spain	39.68	-0.2211	1	hooks and lines	2022	Izquierdo-Gómez	45
1242	Callinectes sapidus	2016	Spain	39.68	-0.2211	1	hooks and lines	2022	Izquierdo-Gómez	45
1243	Callinectes sapidus	2017	Spain	39.68	-0.2211	1	hooks and lines	2022	Izquierdo-Gómez	45
1244	Callinectes sapidus		Spain	39.68	-0.2211	1	hooks and lines	2022	Izquierdo-Gómez	45
1245	Callinectes sapidus	2016	Spain	39.6792	-0.2774	1	hooks and lines	2022	Izquierdo-Gómez	45
1246	Callinectes sapidus	2017	Spain	39.6792	-0.2774	1	hooks and lines	2022	Izquierdo-Gómez	45
1247	Callinectes sapidus		Spain	39.6777	-0.2025	1	hooks and lines	2022	Izquierdo-Gómez	45
1248	Callinectes sapidus	2014	Spain	39.6478	-0.5785	1	hooks and lines	2022	Izquierdo-Gómez	45
1249	Callinectes sapidus	2014	Spain	39.6134	2.8804	1	hooks and lines	2022	Izquierdo-Gómez	45
1250	Callinectes sapidus	2018	Spain	39.6134	2.8804	1	hooks and lines	2022	Izquierdo-Gómez	45
1251	Callinectes sapidus		Spain	39.6134	2.8804	1	hooks and lines	2022	Izquierdo-Gómez	45
1252	Callinectes sapidus		Spain	39.6073	-0.2652	1	hooks and lines	2022	Izquierdo-Gómez	45
1253	Callinectes sapidus		Spain	39.5837	2.3254	1	spears	2022	Izquierdo-Gómez	45
1254	Callinectes sapidus	2019	Spain	39.5734	-0.2796	1	hooks and lines	2022	Izquierdo-Gómez	45
1255	Callinectes sapidus	2018	Spain	39.5576	2.6144	1	hooks and lines	2022	Izquierdo-Gómez	45
1256	Callinectes sapidus		Spain	39.5569	2.6248	1	hooks and lines	2022	Izquierdo-Gómez	45
1257	Callinectes sapidus		Spain	39.5471	2.694	1	hooks and lines	2022	Izquierdo-Gómez	45
1258	Callinectes sapidus		Spain	39.5465	2.6976	1	spears	2022	Izquierdo-Gómez	45
1259	Callinectes sapidus		Spain	39.5313	2.568	1	hooks and lines	2022	Izquierdo-Gómez	45
1260	Callinectes sapidus	2016	Spain	39.5016	-0.3257	1	hooks and lines	2022	Izquierdo-Gómez	45
1261	Callinectes sapidus	2017	Spain	39.5016	-0.3257	1	hooks and lines	2022	Izquierdo-Gómez	45
1262	Callinectes sapidus	2017	Spain	39.5016	-0.3257	1	hooks and lines	2022	Izquierdo-Gómez	45
1263	Callinectes sapidus	2018	Spain	39.5016	-0.3257	1	unknown	2022	Izquierdo-Gómez	45
1264	Callinectes sapidus		Spain	39.5016	-0.3257	1	hooks and lines	2022	Izquierdo-Gómez	45
1265	Callinectes sapidus	2017	Spain	39.5012	-0.3249	1	hooks and lines	2022	Izquierdo-Gómez	45
1266	Callinectes sapidus	2016	Spain	39.501	-0.3495	1	hooks and lines	2022	Izquierdo-Gómez	45
1267	Callinectes sapidus	2017	Spain	39.4962	-0.3234	1	hooks and lines	2022	Izquierdo-Gómez	45
1268	Callinectes sapidus	2015	Spain	39.4699	-0.376	1	hooks and lines	2022	Izquierdo-Gómez	45
1269	Callinectes sapidus	2015	Spain	39.4699	-0.376	1	hooks and lines	2022	Izquierdo-Gómez	45
1270	Callinectes sapidus	2017	Spain	39.4699	-0.376	1	unknown	2022	Izquierdo-Gómez	45
1271	Callinectes sapidus	2014	Spain	39.4425	-0.3181	1	hooks and lines	2022	Izquierdo-Gómez	45
1272	Callinectes sapidus	2016	Spain	39.4425	-0.3181	1	hooks and lines	2022	Izquierdo-Gómez	45
1273	Callinectes sapidus	2017	Spain	39.4425	-0.3181	1	hooks and lines	2022	Izquierdo-Gómez	45
1274	Callinectes sapidus	2018	Spain	39.4425	-0.3181	1	hooks and lines	2022	Izquierdo-Gómez	45
1275	Callinectes sapidus	2018	Spain	39.4425	-0.3181	1	spears	2022	Izquierdo-Gómez	45
1276	Callinectes sapidus		Spain	39.4281	-0.3332	1	spears	2022	Izquierdo-Gómez	45
1277	Callinectes sapidus	2014	Spain	39.428	-0.3448	1	hooks and lines	2022	Izquierdo-Gómez	45
1278	Callinectes sapidus	2014	Spain	39.428	-0.3448	1	hooks and lines	2022	Izquierdo-Gómez	45
1279	Callinectes sapidus		Spain	39.428	-0.3448	1	hooks and lines	2022	Izquierdo-Gómez	45
1280	Callinectes sapidus	2005	Spain	39.4239	-0.3339	1	hooks and lines	2022	Izquierdo-Gómez	45
1281	Callinectes sapidus	2014	Spain	39.4211	-0.3374	1	hooks and lines	2022	Izquierdo-Gómez	45
1282	Callinectes sapidus	2014	Spain	39.4211	-0.3374	1	hooks and lines	2022	Izquierdo-Gómez	45
1283	Callinectes sapidus	2016	Spain	39.4211	-0.3374	1	hooks and lines	2022	Izquierdo-Gómez	45
1284	Callinectes sapidus	2016	Spain	39.4211	-0.3374	1	hooks and lines	2022	Izquierdo-Gómez	45
1285	Callinectes sapidus	2016	Spain	39.4211	-0.3374	1	hooks and lines	2022	Izquierdo-Gómez	45
1286	Callinectes sapidus	2016	Spain	39.4211	-0.3374	1	hooks and lines	2022	Izquierdo-Gómez	45
1287	Callinectes sapidus	2018	Spain	39.4211	-0.3374	1	hooks and lines	2022	Izquierdo-Gómez	45
1288	Callinectes sapidus		Spain	39.4211	-0.3374	1	hooks and lines	2022	Izquierdo-Gómez	45
1289	Callinectes sapidus		Spain	39.4211	-0.3374	1	hooks and lines	2022	Izquierdo-Gómez	45
1290	Callinectes sapidus		Spain	39.4211	-0.3374	1	hooks and lines	2022	Izquierdo-Gómez	45
1291	Callinectes sapidus		Spain	39.4211	-0.3374	1	hooks and lines	2022	Izquierdo-Gómez	45
1292	Callinectes sapidus		Spain	39.4158	3.2565	1	hooks and lines	2022	Izquierdo-Gómez	45
1293	Callinectes sapidus	2017	Spain	39.4141	3.2708	1	hooks and lines	2022	Izquierdo-Gómez	45
1294	Callinectes sapidus	2014	Spain	39.3895	-0.3268	1	hooks and lines	2022	Izquierdo-Gómez	45
1295	Callinectes sapidus	2016	Spain	39.3895	-0.3268	1	hooks and lines	2022	Izquierdo-Gómez	45
1296	Callinectes sapidus	2016	Spain	39.3895	-0.3268	1	hooks and lines	2022	Izquierdo-Gómez	45
1297	Callinectes sapidus	2017	Spain	39.3895	-0.3268	1	hooks and lines	2022	Izquierdo-Gómez	45
1298	Callinectes sapidus		Spain	39.3895	-0.3268	1	hooks and lines	2022	Izquierdo-Gómez	45
1299	Callinectes sapidus	2014	Spain	39.3494	-0.3188	1	hooks and lines	2022	Izquierdo-Gómez	45
1300	Callinectes sapidus	2016	Spain	39.3494	-0.3188	1	hooks and lines	2022	Izquierdo-Gómez	45
1301	Callinectes sapidus		Spain	39.3493	-0.3235	1	hooks and lines	2022	Izquierdo-Gómez	45
1302	Callinectes sapidus	2012	Spain	39.3338	-0.4257	1	hooks and lines	2022	Izquierdo-Gómez	45
1303	Callinectes sapidus	2013	Spain	39.3338	-0.4257	1	hooks and lines	2022	Izquierdo-Gómez	45
1304	Callinectes sapidus	2015	Spain	39.3338	-0.4257	1	hooks and lines	2022	Izquierdo-Gómez	45
1305	Callinectes sapidus	2016	Spain	39.3338	-0.4257	1	unknown	2022	Izquierdo-Gómez	45
1306	Callinectes sapidus	2017	Spain	39.3338	-0.4257	1	hooks and lines	2022	Izquierdo-Gómez	45
1307	Callinectes sapidus	2018	Spain	39.3338	-0.4257	1	hooks and lines	2022	Izquierdo-Gómez	45
1308	Callinectes sapidus		Spain	39.3338	-0.4257	1	hooks and lines	2022	Izquierdo-Gómez	45
1309	Callinectes sapidus	2012	Spain	39.3086	-0.3091	1	hooks and lines	2022	Izquierdo-Gómez	45
1310	Callinectes sapidus	2014	Spain	39.3086	-0.3091	1	hooks and lines	2022	Izquierdo-Gómez	45
1311	Callinectes sapidus	2016	Spain	39.3086	-0.3091	1	hooks and lines	2022	Izquierdo-Gómez	45
1312	Callinectes sapidus	2016	Spain	39.3086	-0.3091	1	hooks and lines	2022	Izquierdo-Gómez	45
1313	Callinectes sapidus	2017	Spain	39.3086	-0.3091	1	hooks and lines	2022	Izquierdo-Gómez	45
1314	Callinectes sapidus	2017	Spain	39.3086	-0.3091	1	hooks and lines	2022	Izquierdo-Gómez	45
1315	Callinectes sapidus		Spain	39.3086	-0.3091	1	hooks and lines	2022	Izquierdo-Gómez	45
1316	Callinectes sapidus		Spain	39.2934	-0.2831	1	hooks and lines	2022	Izquierdo-Gómez	45
1317	Callinectes sapidus	2015	Spain	39.2786	-0.2734	1	hooks and lines	2022	Izquierdo-Gómez	45
1318	Callinectes sapidus	2014	Spain	39.2781	-0.2896	1	hooks and lines	2022	Izquierdo-Gómez	45
1319	Callinectes sapidus	2016	Spain	39.2781	-0.2896	1	hooks and lines	2022	Izquierdo-Gómez	45
1320	Callinectes sapidus	2017	Spain	39.2781	-0.2896	1	hooks and lines	2022	Izquierdo-Gómez	45
1321	Callinectes sapidus	2017	Spain	39.2781	-0.2896	1	hooks and lines	2022	Izquierdo-Gómez	45
1322	Callinectes sapidus	2017	Spain	39.2781	-0.2896	1	hooks and lines	2022	Izquierdo-Gómez	45
1323	Callinectes sapidus	2019	Spain	39.2781	-0.2896	1	spears	2022	Izquierdo-Gómez	45
1324	Callinectes sapidus		Spain	39.2781	-0.2896	1	hooks and lines	2022	Izquierdo-Gómez	45
1325	Callinectes sapidus		Spain	39.2768	-0.2736	1	hooks and lines	2022	Izquierdo-Gómez	45
1326	Callinectes sapidus	2016	Spain	39.2762	-0.2785	1	hooks and lines	2022	Izquierdo-Gómez	45
1327	Callinectes sapidus	2016	Spain	39.2762	-0.2785	1	hooks and lines	2022	Izquierdo-Gómez	45
1328	Callinectes sapidus	2016	Spain	39.2762	-0.2785	1	hooks and lines	2022	Izquierdo-Gómez	45
1329	Callinectes sapidus	2017	Spain	39.2762	-0.2785	1	hooks and lines	2022	Izquierdo-Gómez	45
1330	Callinectes sapidus		Spain	39.2761	-0.2735	1	hooks and lines	2022	Izquierdo-Gómez	45
1331	Callinectes sapidus	2015	Spain	39.2597	3.0495	1	spears	2022	Izquierdo-Gómez	45
1332	Callinectes sapidus	2014	Spain	39.2509	-0.2721	1	hooks and lines	2022	Izquierdo-Gómez	45
1333	Callinectes sapidus	2014	Spain	39.2486	-0.2581	1	hooks and lines	2022	Izquierdo-Gómez	45
1334	Callinectes sapidus	2014	Spain	39.2268	-0.2523	1	hooks and lines	2022	Izquierdo-Gómez	45
1335	Callinectes sapidus	2017	Spain	39.2268	-0.2523	1	hooks and lines	2022	Izquierdo-Gómez	45
1336	Callinectes sapidus	2014	Spain	39.2009	-0.2335	1	hooks and lines	2022	Izquierdo-Gómez	45
1337	Callinectes sapidus	2017	Spain	39.1924	-0.2253	1	hooks and lines	2022	Izquierdo-Gómez	45
1338	Callinectes sapidus	2015	Spain	39.1771	-0.2702	1	hooks and lines	2022	Izquierdo-Gómez	45
1339	Callinectes sapidus	2016	Spain	39.1771	-0.2702	1	hooks and lines	2022	Izquierdo-Gómez	45
1340	Callinectes sapidus	2014	Spain	39.1647	-0.2542	1	hooks and lines	2022	Izquierdo-Gómez	45
1341	Callinectes sapidus	2015	Spain	39.1647	-0.2542	1	hooks and lines	2022	Izquierdo-Gómez	45
1342	Callinectes sapidus	2016	Spain	39.1647	-0.2542	1	hooks and lines	2022	Izquierdo-Gómez	45
1343	Callinectes sapidus	2016	Spain	39.1647	-0.2542	1	hooks and lines	2022	Izquierdo-Gómez	45
1344	Callinectes sapidus	2016	Spain	39.1647	-0.2542	1	hooks and lines	2022	Izquierdo-Gómez	45
1345	Callinectes sapidus	2016	Spain	39.1647	-0.2542	1	hooks and lines	2022	Izquierdo-Gómez	45
1346	Callinectes sapidus	2017	Spain	39.1647	-0.2542	1	hooks and lines	2022	Izquierdo-Gómez	45
1347	Callinectes sapidus	2017	Spain	39.1647	-0.2542	1	spears	2022	Izquierdo-Gómez	45
1348	Callinectes sapidus	2017	Spain	39.1647	-0.2542	1	hooks and lines	2022	Izquierdo-Gómez	45
1349	Callinectes sapidus	2018	Spain	39.1647	-0.2542	1	hooks and lines	2022	Izquierdo-Gómez	45
1350	Callinectes sapidus		Spain	39.1647	-0.2542	1	hooks and lines	2022	Izquierdo-Gómez	45
1351	Callinectes sapidus		Spain	39.1647	-0.2542	1	hooks and lines	2022	Izquierdo-Gómez	45
1352	Callinectes sapidus	2015	Spain	39.1532	-0.2414	1	hooks and lines	2022	Izquierdo-Gómez	45
1353	Callinectes sapidus	2016	Spain	39.1532	-0.2414	1	hooks and lines	2022	Izquierdo-Gómez	45
1354	Callinectes sapidus	2017	Spain	39.1388	-0.2401	1	hooks and lines	2022	Izquierdo-Gómez	45
1355	Callinectes sapidus	2017	Spain	39.1298	-0.2335	1	hooks and lines	2022	Izquierdo-Gómez	45
1356	Callinectes sapidus	2012	Spain	39.1286	-0.2341	1	hooks and lines	2022	Izquierdo-Gómez	45
1357	Callinectes sapidus	2015	Spain	39.1286	-0.2341	1	hooks and lines	2022	Izquierdo-Gómez	45
1358	Callinectes sapidus	2015	Spain	39.1286	-0.2341	1	hooks and lines	2022	Izquierdo-Gómez	45
1359	Callinectes sapidus	2016	Spain	39.1286	-0.2341	1	hooks and lines	2022	Izquierdo-Gómez	45
1360	Callinectes sapidus		Spain	39.1286	-0.2341	1	hooks and lines	2022	Izquierdo-Gómez	45
1361	Callinectes sapidus		Spain	39.1286	-0.2341	1	hooks and lines	2022	Izquierdo-Gómez	45
1362	Callinectes sapidus	2017	Spain	39.1266	-0.232	1	spears	2022	Izquierdo-Gómez	45
1363	Callinectes sapidus		Spain	39.0889	-0.2153	1	hooks and lines	2022	Izquierdo-Gómez	45
1364	Callinectes sapidus	2016	Spain	39.0671	-0.2513	1	hooks and lines	2022	Izquierdo-Gómez	45
1365	Callinectes sapidus	2018	Spain	39.0457	-0.1954	1	unknown	2022	Izquierdo-Gómez	45
1366	Callinectes sapidus	2016	Spain	39.0332	-0.2152	1	hooks and lines	2022	Izquierdo-Gómez	45
1367	Callinectes sapidus		Spain	38.9921	-0.1619	1	hooks and lines	2022	Izquierdo-Gómez	45
1368	Callinectes sapidus	2018	Spain	38.9898	-0.1534	1	hooks and lines	2022	Izquierdo-Gómez	45
1369	Callinectes sapidus		Spain	38.9892	-0.1517	1	hooks and lines	2022	Izquierdo-Gómez	45
1370	Callinectes sapidus	2017	Spain	38.9872	-0.1526	1	hooks and lines	2022	Izquierdo-Gómez	45
1371	Callinectes sapidus	2016	Spain	38.9806	-0.1879	1	hooks and lines	2022	Izquierdo-Gómez	45
1372	Callinectes sapidus	2017	Spain	38.9806	-0.1879	1	hooks and lines	2022	Izquierdo-Gómez	45
1373	Callinectes sapidus	2018	Spain	38.9806	-0.1879	1	hooks and lines	2022	Izquierdo-Gómez	45
1374	Callinectes sapidus	2015	Spain	38.9781	1.5287	1	hooks and lines	2022	Izquierdo-Gómez	45
1375	Callinectes sapidus	2018	Spain	38.9781	1.5287	1	hooks and lines	2022	Izquierdo-Gómez	45
1376	Callinectes sapidus	2018	Spain	38.977	-0.1502	1	hooks and lines	2022	Izquierdo-Gómez	45
1377	Callinectes sapidus	2016	Spain	38.9676	-0.1803	1	hooks and lines	2022	Izquierdo-Gómez	45
1378	Callinectes sapidus	2017	Spain	38.9676	-0.1803	1	hooks and lines	2022	Izquierdo-Gómez	45
1379	Callinectes sapidus	2018	Spain	38.9676	-0.1803	1	hooks and lines	2022	Izquierdo-Gómez	45
1380	Callinectes sapidus	2018	Spain	38.9676	-0.1803	1	hooks and lines	2022	Izquierdo-Gómez	45
1381	Callinectes sapidus	2016	Spain	38.9501	1.2278	1	hooks and lines	2022	Izquierdo-Gómez	45
1382	Callinectes sapidus	2015	Spain	38.93	-0.0936	1	hooks and lines	2022	Izquierdo-Gómez	45
1383	Callinectes sapidus	2016	Spain	38.93	-0.0936	1	hooks and lines	2022	Izquierdo-Gómez	45
1384	Callinectes sapidus	2017	Spain	38.93	-0.0936	1	unknown	2022	Izquierdo-Gómez	45
1385	Callinectes sapidus	2018	Spain	38.93	-0.0936	1	hooks and lines	2022	Izquierdo-Gómez	45
1386	Callinectes sapidus	2018	Spain	38.93	-0.0936	1	hooks and lines	2022	Izquierdo-Gómez	45
1387	Callinectes sapidus	2018	Spain	38.93	-0.0936	1	hooks and lines	2022	Izquierdo-Gómez	45
1388	Callinectes sapidus	2014	Spain	38.9257	-0.1089	1	hooks and lines	2022	Izquierdo-Gómez	45
1389	Callinectes sapidus	2017	Spain	38.9257	-0.1089	1	hooks and lines	2022	Izquierdo-Gómez	45
1390	Callinectes sapidus	2016	Spain	38.9222	-0.1992	1	hooks and lines	2022	Izquierdo-Gómez	45
1391	Callinectes sapidus	2017	Spain	38.9048	-0.0624	1	hooks and lines	2022	Izquierdo-Gómez	45
1392	Callinectes sapidus	2015	Spain	38.8867	-0.0377	1	hooks and lines	2022	Izquierdo-Gómez	45
1393	Callinectes sapidus	2016	Spain	38.8867	-0.0377	1	hooks and lines	2022	Izquierdo-Gómez	45
1394	Callinectes sapidus	2017	Spain	38.8867	-0.0377	1	unknown	2022	Izquierdo-Gómez	45
1395	Callinectes sapidus		Spain	38.8867	-0.0377	1	hooks and lines	2022	Izquierdo-Gómez	45
1396	Callinectes sapidus	2016	Spain	38.8676	-0.0629	1	hooks and lines	2022	Izquierdo-Gómez	45
1397	Callinectes sapidus	2017	Spain	38.8649	0.0182	1	hooks and lines	2022	Izquierdo-Gómez	45
1398	Callinectes sapidus		Spain	38.8565	1.3201	1	hooks and lines	2022	Izquierdo-Gómez	45
1399	Callinectes sapidus	2018	Spain	38.8547	-0.0409	1	hooks and lines	2022	Izquierdo-Gómez	45
1400	Callinectes sapidus	2016	Spain	38.8408	0.1061	1	visual	2022	Izquierdo-Gómez	45
1401	Callinectes sapidus	2017	Spain	38.8408	0.1061	1	hooks and lines	2022	Izquierdo-Gómez	45
1402	Callinectes sapidus	2018	Spain	38.8408	0.1061	1	hooks and lines	2022	Izquierdo-Gómez	45
1403	Callinectes sapidus	2019	Spain	38.8408	0.1061	1	hooks and lines	2022	Izquierdo-Gómez	45
1404	Callinectes sapidus	2018	Spain	38.804	0.1958	1	hooks and lines	2022	Izquierdo-Gómez	45
1405	Callinectes sapidus	2019	Spain	38.7988	0.1855	1	unknown	2022	Izquierdo-Gómez	45
1406	Callinectes sapidus		Spain	38.7988	0.1855	1	spears	2022	Izquierdo-Gómez	45
1407	Callinectes sapidus	2018	Spain	38.7956	0.1818	1	hooks and lines	2022	Izquierdo-Gómez	45
1408	Callinectes sapidus	2018	Spain	38.7927	0.1817	1	hooks and lines	2022	Izquierdo-Gómez	45
1409	Callinectes sapidus	2017	Spain	38.7894	0.1633	1	hooks and lines	2022	Izquierdo-Gómez	45
1410	Callinectes sapidus	2019	Spain	38.7894	0.1633	1	hooks and lines	2022	Izquierdo-Gómez	45
1411	Callinectes sapidus	2019	Spain	38.7894	0.1633	1	spears	2022	Izquierdo-Gómez	45
1412	Callinectes sapidus	2017	Spain	38.779	0.1835	1	hooks and lines	2022	Izquierdo-Gómez	45
1413	Callinectes sapidus	2019	Spain	38.7564	0.219	1	hooks and lines	2022	Izquierdo-Gómez	45
1414	Callinectes sapidus	2019	Spain	38.7321	0.2311	1	hooks and lines	2022	Izquierdo-Gómez	45
1415	Callinectes sapidus	2019	Spain	38.727	0.2147	1	hooks and lines	2022	Izquierdo-Gómez	45
1416	Callinectes sapidus	2019	Spain	38.7164	0.0534	1	hooks and lines	2022	Izquierdo-Gómez	45
1417	Callinectes sapidus	2018	Spain	38.6891	0.1443	1	hooks and lines	2022	Izquierdo-Gómez	45
1418	Callinectes sapidus	2019	Spain	38.6891	0.1443	1	hooks and lines	2022	Izquierdo-Gómez	45
1419	Callinectes sapidus	2019	Spain	38.6885	0.1241	1	hooks and lines	2022	Izquierdo-Gómez	45
1420	Callinectes sapidus	2018	Spain	38.6881	0.1345	1	unknown	2022	Izquierdo-Gómez	45
1421	Callinectes sapidus	2018	Spain	38.6872	0.1471	1	hooks and lines	2022	Izquierdo-Gómez	45
1422	Callinectes sapidus	2019	Spain	38.6854	0.1258	1	hooks and lines	2022	Izquierdo-Gómez	45
1423	Callinectes sapidus	2019	Spain	38.6729	0.0991	1	hooks and lines	2022	Izquierdo-Gómez	45
1424	Callinectes sapidus	2018	Spain	38.6448	0.0454	1	hooks and lines	2022	Izquierdo-Gómez	45
1425	Callinectes sapidus	2018	Spain	38.6412	0.0559	1	hooks and lines	2022	Izquierdo-Gómez	45
1426	Callinectes sapidus		Spain	38.6029	-0.0451	1	hooks and lines	2022	Izquierdo-Gómez	45
1427	Callinectes sapidus	2017	Spain	38.4948	-0.2673	1	hooks and lines	2022	Izquierdo-Gómez	45
1428	Callinectes sapidus		Spain	38.4299	-0.3845	1	hooks and lines	2022	Izquierdo-Gómez	45
1429	Callinectes sapidus	2018	Spain	38.3705	-0.4095	1	hooks and lines	2022	Izquierdo-Gómez	45
1430	Callinectes sapidus	2019	Spain	38.364	-0.4474	1	spears	2022	Izquierdo-Gómez	45
1431	Callinectes sapidus	2018	Spain	38.3462	-0.4763	1	hooks and lines	2022	Izquierdo-Gómez	45
1432	Callinectes sapidus		Spain	38.3462	-0.4763	1	hooks and lines	2022	Izquierdo-Gómez	45
1433	Callinectes sapidus		Spain	38.346	-0.4907	1	hooks and lines	2022	Izquierdo-Gómez	45
1434	Callinectes sapidus		Spain	38.346	-0.4907	1	hooks and lines	2022	Izquierdo-Gómez	45
1435	Callinectes sapidus	2015	Spain	38.3457	-0.4776	1	unknown	2022	Izquierdo-Gómez	45
1436	Callinectes sapidus	2017	Spain	38.337	-0.489	1	hooks and lines	2022	Izquierdo-Gómez	45
1437	Callinectes sapidus		Spain	38.337	-0.489	1	hooks and lines	2022	Izquierdo-Gómez	45
1438	Callinectes sapidus		Spain	38.337	-0.489	1	hooks and lines	2022	Izquierdo-Gómez	45
1439	Callinectes sapidus	2015	Spain	38.3283	-0.5107	1	hooks and lines	2022	Izquierdo-Gómez	45
1440	Callinectes sapidus	2018	Spain	38.3283	-0.5107	1	hooks and lines	2022	Izquierdo-Gómez	45
1441	Callinectes sapidus		Spain	38.3283	-0.5107	1	hooks and lines	2022	Izquierdo-Gómez	45
1442	Callinectes sapidus	2015	Spain	38.2988	-0.5214	1	hooks and lines	2022	Izquierdo-Gómez	45
1443	Callinectes sapidus		Spain	38.2988	-0.5214	1	hooks and lines	2022	Izquierdo-Gómez	45
1444	Callinectes sapidus	2015	Spain	38.2839	-0.5213	1	hooks and lines	2022	Izquierdo-Gómez	45
1445	Callinectes sapidus	2018	Spain	38.2839	-0.5213	1	hooks and lines	2022	Izquierdo-Gómez	45
1446	Callinectes sapidus		Spain	38.2839	-0.5213	1	hooks and lines	2022	Izquierdo-Gómez	45
1447	Callinectes sapidus	2018	Spain	38.2691	-0.5212	1	spears	2022	Izquierdo-Gómez	45
1448	Callinectes sapidus	2015	Spain	38.2519	-0.5226	1	hooks and lines	2022	Izquierdo-Gómez	45
1449	Callinectes sapidus	2015	Spain	38.2512	-0.5201	1	hooks and lines	2022	Izquierdo-Gómez	45
1450	Callinectes sapidus	2014	Spain	38.2023	-0.755	1	unknown	2022	Izquierdo-Gómez	45
1451	Callinectes sapidus	2018	Spain	38.1924	-0.5557	1	hooks and lines	2022	Izquierdo-Gómez	45
1452	Callinectes sapidus	2019	Spain	38.1924	-0.5557	1	hooks and lines	2022	Izquierdo-Gómez	45
1453	Callinectes sapidus	2014	Spain	38.1836	-0.6102	1	unknown	2022	Izquierdo-Gómez	45
1454	Callinectes sapidus		Spain	38.1836	-0.6102	1	hooks and lines	2022	Izquierdo-Gómez	45
1455	Callinectes sapidus		Spain	38.1801	-0.6068	1	hooks and lines	2022	Izquierdo-Gómez	45
1456	Callinectes sapidus		Spain	38.1801	-0.6068	1	hooks and lines	2022	Izquierdo-Gómez	45
1457	Callinectes sapidus	2014	Spain	38.123	-0.6797	1	unknown	2022	Izquierdo-Gómez	45
1458	Callinectes sapidus	2014	Spain	38.1113	-0.6418	1	unknown	2022	Izquierdo-Gómez	45
1459	Callinectes sapidus	2015	Spain	38.1113	-0.6418	1	hooks and lines	2022	Izquierdo-Gómez	45
1460	Callinectes sapidus	2015	Spain	38.1113	-0.6418	1	hooks and lines	2022	Izquierdo-Gómez	45
1461	Callinectes sapidus	2016	Spain	38.1113	-0.6418	1	hooks and lines	2022	Izquierdo-Gómez	45
1462	Callinectes sapidus	2017	Spain	38.1113	-0.6418	1	hooks and lines	2022	Izquierdo-Gómez	45
1463	Callinectes sapidus	2017	Spain	38.1113	-0.6418	1	hooks and lines	2022	Izquierdo-Gómez	45
1464	Callinectes sapidus	2017	Spain	38.1113	-0.6418	1	hooks and lines	2022	Izquierdo-Gómez	45
1465	Callinectes sapidus	2018	Spain	38.1113	-0.6418	1	hooks and lines	2022	Izquierdo-Gómez	45
1466	Callinectes sapidus		Spain	38.1113	-0.6418	1	hooks and lines	2022	Izquierdo-Gómez	45
1467	Callinectes sapidus		Spain	38.1113	-0.6418	1	hooks and lines	2022	Izquierdo-Gómez	45
1468	Callinectes sapidus	2015	Spain	38.09	-0.6538	1	hooks and lines	2022	Izquierdo-Gómez	45
1469	Callinectes sapidus	2015	Spain	38.09	-0.6538	1	hooks and lines	2022	Izquierdo-Gómez	45
1470	Callinectes sapidus	2016	Spain	38.09	-0.6538	1	hooks and lines	2022	Izquierdo-Gómez	45
1471	Callinectes sapidus	2017	Spain	38.09	-0.6538	1	hooks and lines	2022	Izquierdo-Gómez	45
1472	Callinectes sapidus	2018	Spain	38.09	-0.6538	1	hooks and lines	2022	Izquierdo-Gómez	45
1473	Callinectes sapidus	2018	Spain	38.09	-0.6538	1	hooks and lines	2022	Izquierdo-Gómez	45
1474	Callinectes sapidus		Spain	38.09	-0.6538	1	hooks and lines	2022	Izquierdo-Gómez	45
1475	Callinectes sapidus		Spain	38.09	-0.6538	1	hooks and lines	2022	Izquierdo-Gómez	45
1476	Callinectes sapidus	2015	Spain	38.0789	-0.7383	1	hooks and lines	2022	Izquierdo-Gómez	45
1477	Callinectes sapidus	2013	Spain	38.0684	-0.6488	1	hooks and lines	2022	Izquierdo-Gómez	45
1478	Callinectes sapidus	2015	Spain	38.0684	-0.6488	1	hooks and lines	2022	Izquierdo-Gómez	45
1479	Callinectes sapidus		Spain	38.0684	-0.6488	1	hooks and lines	2022	Izquierdo-Gómez	45
1480	Callinectes sapidus		Spain	38.0652	-0.6492	1	hooks and lines	2022	Izquierdo-Gómez	45
1481	Callinectes sapidus		Spain	38.0295	-0.6502	1	hooks and lines	2022	Izquierdo-Gómez	45
1482	Callinectes sapidus	2017	Spain	37.8353	-0.7916	1	hooks and lines	2022	Izquierdo-Gómez	45
1483	Callinectes sapidus	2018	Spain	37.8353	-0.7916	1	hooks and lines	2022	Izquierdo-Gómez	45
1484	Callinectes sapidus	2014	Spain	37.7869	-0.7605	1	hooks and lines	2022	Izquierdo-Gómez	45
1485	Callinectes sapidus	2017	Spain	37.7493	-0.7406	1	hooks and lines	2022	Izquierdo-Gómez	45
1486	Callinectes sapidus	2013	Spain	37.7259	-0.7984	1	hooks and lines	2022	Izquierdo-Gómez	45
1487	Callinectes sapidus	2014	Spain	37.7259	-0.7984	1	hooks and lines	2022	Izquierdo-Gómez	45
1488	Callinectes sapidus	2017	Spain	37.7259	-0.7984	1	hooks and lines	2022	Izquierdo-Gómez	45
1489	Callinectes sapidus	2017	Spain	37.7259	-0.7984	1	hooks and lines	2022	Izquierdo-Gómez	45
1490	Callinectes sapidus	2017	Spain	37.7259	-0.7984	1	hooks and lines	2022	Izquierdo-Gómez	45
1491	Callinectes sapidus	2018	Spain	37.6506	-0.7213	1	unknown	2022	Izquierdo-Gómez	45
1492	Callinectes sapidus	2017	Spain	37.6487	-0.7264	1	hooks and lines	2022	Izquierdo-Gómez	45
1493	Callinectes sapidus	2013	Spain	37.6459	-0.7175	1	hooks and lines	2022	Izquierdo-Gómez	45
1494	Callinectes sapidus	2016	Spain	37.6459	-0.7175	1	hooks and lines	2022	Izquierdo-Gómez	45
1495	Callinectes sapidus	2016	Spain	37.6459	-0.7175	1	hooks and lines	2022	Izquierdo-Gómez	45
1496	Callinectes sapidus	2017	Spain	37.6459	-0.7175	1	hooks and lines	2022	Izquierdo-Gómez	45
1497	Callinectes sapidus	2018	Spain	37.6459	-0.7175	1	hooks and lines	2022	Izquierdo-Gómez	45
1498	Callinectes sapidus		Spain	37.6459	-0.7175	1	hooks and lines	2022	Izquierdo-Gómez	45
1499	Callinectes sapidus		Spain	37.6362	-0.7257	1	hooks and lines	2022	Izquierdo-Gómez	45
1500	Callinectes sapidus	2018	Spain	37.6288	-0.7335	1	spears	2022	Izquierdo-Gómez	45
1501	Callinectes sapidus	2018	Portugal	37.4023	-7.669	1	hooks and lines	2022	Izquierdo-Gómez	45
1502	Callinectes sapidus	2018	Spain	37.2882	-6.0533	1	hooks and lines	2022	Izquierdo-Gómez	45
1503	Callinectes sapidus	2017	Spain	37.2741	-7.1598	1	unknown	2022	Izquierdo-Gómez	45
1504	Callinectes sapidus	do_not_know/answer	Spain	37.2616	-6.9447	1	hooks and lines	2022	Izquierdo-Gómez	45
1505	Callinectes sapidus	do_not_know/answer	Spain	37.2552	-7.1638	1	hooks and lines	2022	Izquierdo-Gómez	45
1506	Callinectes sapidus		Spain	37.2475	-1.868	1	hooks and lines	2022	Izquierdo-Gómez	45
1507	Callinectes sapidus	2005	Spain	37.2357	-7.1629	1	unknown	2022	Izquierdo-Gómez	45
1508	Callinectes sapidus	2012	Spain	37.2278	-6.8932	1	hooks and lines	2022	Izquierdo-Gómez	45
1509	Callinectes sapidus	2012	Spain	37.2072	-6.9447	1	hooks and lines	2022	Izquierdo-Gómez	45
1510	Callinectes sapidus	2019	Spain	37.2072	-1.8116	1	unknown	2022	Izquierdo-Gómez	45
1511	Callinectes sapidus	2019	Spain	37.1999	-1.8135	1	unknown	2022	Izquierdo-Gómez	45
1512	Callinectes sapidus	2017	Spain	37.1939	-7.4198	1	unknown	2022	Izquierdo-Gómez	45
1513	Callinectes sapidus	2010	Portugal	37.1932	-7.4209	1	unknown	2022	Izquierdo-Gómez	45
1514	Callinectes sapidus	2017	Portugal	37.1932	-7.4209	1	hooks and lines	2022	Izquierdo-Gómez	45
1515	Callinectes sapidus	2018	Portugal	37.1932	-7.4209	1	hooks and lines	2022	Izquierdo-Gómez	45
1516	Callinectes sapidus	2017	Spain	37.1877	-7.4143	1	unknown	2022	Izquierdo-Gómez	45
1517	Callinectes sapidus	do_not_know/answer	Spain	37.1877	-7.4143	1	hooks and lines	2022	Izquierdo-Gómez	45
1518	Callinectes sapidus	2018	Spain	37.183	-6.9662	1	hooks and lines	2022	Izquierdo-Gómez	45
1519	Callinectes sapidus	do_not_know/answer	Spain	37.183	-6.9662	1	hooks and lines	2022	Izquierdo-Gómez	45
1520	Callinectes sapidus	do_not_know/answer	Spain	37.183	-6.9662	1	hooks and lines	2022	Izquierdo-Gómez	45
1521	Callinectes sapidus	2018	Portugal	37.1706	-7.3938	1	hooks and lines	2022	Izquierdo-Gómez	45
1522	Callinectes sapidus	do_not_know/answer	Portugal	37.1706	-7.3938	1	hooks and lines	2022	Izquierdo-Gómez	45
1523	Callinectes sapidus	2019	Spain	37.1694	-6.9658	1	hooks and lines	2022	Izquierdo-Gómez	45
1524	Callinectes sapidus	do_not_know/answer	Spain	37.1694	-6.9658	1	hooks and lines	2022	Izquierdo-Gómez	45
1525	Callinectes sapidus	do_not_know/answer	Spain	37.1694	-6.9658	1	hooks and lines	2022	Izquierdo-Gómez	45
1526	Callinectes sapidus	2018	Spain	37.1367	-6.8278	1	visual	2022	Izquierdo-Gómez	45
1527	Callinectes sapidus	2015	Spain	37.1277	-6.1639	1	hooks and lines	2022	Izquierdo-Gómez	45
1528	Callinectes sapidus	2018	Portugal	37.0737	-7.7124	1	hooks and lines	2022	Izquierdo-Gómez	45
1529	Callinectes sapidus	2018	Portugal	37.0256	-7.8423	1	hooks and lines	2022	Izquierdo-Gómez	45
1530	Callinectes sapidus	do_not_know/answer	Spain	36.9834	-6.5296	1	hooks and lines	2022	Izquierdo-Gómez	45
1531	Callinectes sapidus	2017	Spain	36.9375	-6.4786	1	hooks and lines	2022	Izquierdo-Gómez	45
1532	Callinectes sapidus	2018	Spain	36.9375	-6.4786	1	hooks and lines	2022	Izquierdo-Gómez	45
1533	Callinectes sapidus	2017	Spain	36.8213	-6.2917	1	hooks and lines	2022	Izquierdo-Gómez	45
1534	Callinectes sapidus	2018	Spain	36.8213	-6.2917	1	unknown	2022	Izquierdo-Gómez	45
1535	Callinectes sapidus	2016	Spain	36.7934	-6.3485	1	unknown	2022	Izquierdo-Gómez	45
1536	Callinectes sapidus	2018	Spain	36.7934	-6.3485	1	hooks and lines	2022	Izquierdo-Gómez	45
1537	Callinectes sapidus	2018	Spain	36.7934	-6.3485	1	unknown	2022	Izquierdo-Gómez	45
1538	Callinectes sapidus	2018	Spain	36.7934	-6.3485	1	hooks and lines	2022	Izquierdo-Gómez	45
1539	Callinectes sapidus	do_not_know/answer	Spain	36.7934	-6.3485	1	hooks and lines	2022	Izquierdo-Gómez	45
1540	Callinectes sapidus	2018	Spain	36.7924	-6.3481	1	hooks and lines	2022	Izquierdo-Gómez	45
1541	Callinectes sapidus	do_not_know/answer	Spain	36.7728	-6.3533	1	hooks and lines	2022	Izquierdo-Gómez	45
1542	Callinectes sapidus	do_not_know/answer	Spain	36.6101	-6.2865	1	hooks and lines	2022	Izquierdo-Gómez	45
1543	Callinectes sapidus	2019	Spain	36.5829	-6.2404	1	hooks and lines	2022	Izquierdo-Gómez	45
1544	Callinectes sapidus	2018	Spain	36.5476	-6.269	1	hooks and lines	2022	Izquierdo-Gómez	45
1545	Callinectes sapidus	2018	Spain	36.539	-6.2472	1	unknown	2022	Izquierdo-Gómez	45
1546	Callinectes sapidus	2018	Spain	36.5303	-6.3237	1	hooks and lines	2022	Izquierdo-Gómez	45
1547	Callinectes sapidus	do_not_know/answer	Spain	36.5271	-6.2886	1	hooks and lines	2022	Izquierdo-Gómez	45
1548	Callinectes sapidus	do_not_know/answer	Spain	36.4888	-6.2682	1	hooks and lines	2022	Izquierdo-Gómez	45
1549	Callinectes sapidus	2018	Spain	36.4756	-6.1872	1	hooks and lines	2022	Izquierdo-Gómez	45
1550	Callinectes sapidus	2017	Spain	36.4452	-6.1751	1	hooks and lines	2022	Izquierdo-Gómez	45
1551	Callinectes sapidus	2018	Spain	36.4406	-6.2067	1	visual	2022	Izquierdo-Gómez	45
1552	Callinectes sapidus	2018	Spain	36.4282	-6.2307	1	hooks and lines	2022	Izquierdo-Gómez	45
1553	Callinectes sapidus	do_not_know/answer	Spain	36.4282	-6.2307	1	hooks and lines	2022	Izquierdo-Gómez	45
1554	Callinectes sapidus	do_not_know/answer	Spain	36.4282	-6.2307	1	hooks and lines	2022	Izquierdo-Gómez	45
1555	Callinectes sapidus	2018	Spain	36.4191	-6.1461	1	hooks and lines	2022	Izquierdo-Gómez	45
1556	Callinectes sapidus	2016	Spain	36.3988	-6.1875	1	hooks and lines	2022	Izquierdo-Gómez	45
1557	Callinectes sapidus	2018	Spain	36.3895	-6.1871	1	hooks and lines	2022	Izquierdo-Gómez	45
1558	Callinectes sapidus	2018	Spain	36.2758	-6.0889	1	hooks and lines	2022	Izquierdo-Gómez	45
1559	Callinectes sapidus	do_not_know/answer	Spain	36.2729	-6.0814	1	hooks and lines	2022	Izquierdo-Gómez	45
1560	Callinectes sapidus	do_not_know/answer	Spain	36.2421	-6.0775	1	hooks and lines	2022	Izquierdo-Gómez	45
1561	Callinectes sapidus	2018	Spain	36.1916	-6.0395	1	hooks and lines	2022	Izquierdo-Gómez	45
1562	Callinectes sapidus	do_not_know/answer	Spain	36.1889	-5.9149	1	hooks and lines	2022	Izquierdo-Gómez	45
1563	Callinectes sapidus	do_not_know/answer	Spain	36.1889	-5.9149	1	hooks and lines	2022	Izquierdo-Gómez	45
1564	Callinectes sapidus	do_not_know/answer	Spain	36.1889	-5.9149	1	spears	2022	Izquierdo-Gómez	45
1565	Callinectes sapidus	2018	Spain	36.1871	-5.9136	1	hooks and lines	2022	Izquierdo-Gómez	45
1566	Callinectes sapidus	2018	Spain	36.1862	-5.9212	1	unknown	2022	Izquierdo-Gómez	45
1567	Callinectes sapidus	2018	Spain	36.1812	-5.9078	1	unknown	2022	Izquierdo-Gómez	45
1568	Callinectes sapidus	2005	Spain	36.096	-5.4434	1	hooks and lines	2022	Izquierdo-Gómez	45
1569	Callinectes sapidus	do_not_know/answer	Spain	36.0406	-5.6316	1	spears	2022	Izquierdo-Gómez	45
1570	Callinectes sapidus	2015	Spain	41.3373	2.17716	2	unknown	2022	Izquierdo-Gómez	45
1571	Callinectes sapidus	2019	Spain	36.8225	-2.4703	2	unknown	2022	Izquierdo-Gómez	45
1572	Callinectes sapidus	2015	Spain	36.7866	-6.37805	2	unknown	2022	Izquierdo-Gómez	45
1573	Callinectes sapidus	2016	Spain	36.5299	-6.24156	2	unknown	2022	Izquierdo-Gómez	45
1574	Callinectes sapidus	2018	Türkiye	36.2954	34.0453	2	unknown	2022	Agilkaya et al.	276
1575	Callinectes sapidus		Tunisia	37.0806	10.1422	1	unknown	2022	Khamassi et al.	277
1576	Callinectes sapidus		Tunisia	37.0523	10.1137	1	unknown	2022	Khamassi et al.	277
1577	Callinectes sapidus	2021	Tunisia	36.4738	10.1522	1	traps	2022	Khamassi et al.	277
1578	Callinectes sapidus	2021	Italia	37.1388	13.9169	1	traps and by hand	2022	Vecchioni et al.	51
1579	Callinectes sapidus	2021	Italia	36.7758	14.5968	1	traps and by hand	2022	Vecchioni et al.	51
1580	Callinectes sapidus	2020	Tunisia	36.7947	10.2365	2	traps	2022	Rjiba Bahri et al.	278
1581	Callinectes sapidus	2019	Spain	36.8012	-2.32656	2	unknown	2022	de Vries & Lemmens Gonzalez-Ortegon et al.	279
1582	Callinectes sapidus	2021	Algeria	36.8833	8.51667	1	unknown	2022	Tahri & Boutabia	280
1583	Callinectes sapidus	2021	Algeria	36.8939	8.32728	2	traps	2022	BOUHALI et al.	281
1584	Callinectes sapidus	2010	Portugal	38.5444	-8.7383	1	unknown	2022	Encarnação et al.	282
1585	Callinectes sapidus	2019	Portugal	38.4621	-9.1958	1	spears	2022	Encarnação et al.	282
1586	Callinectes sapidus	2020	Portugal	37.7074	-8.7476	1	hooks and lines	2022	Encarnação et al.	282
1587	Callinectes sapidus	2020	Portugal	37.6014	-8.6584	1	unknown	2022	Encarnação et al.	282
1588	Callinectes sapidus	2020	Portugal	37.5979	-8.6453	1	hooks and lines	2022	Encarnação et al.	282
1589	Callinectes sapidus	1967	Portugal	38.7023	-9.164	2	unknown	2022	Encarnação et al.	282
1590	Callinectes sapidus	2000	Portugal	38.6947	-9.40057	2	unknown	2022	Encarnação et al.	282
1591	Callinectes sapidus	1984	Portugal	38.6782	-9.20795	2	traps	2022	Encarnação et al.	282
1592	Callinectes sapidus	1977	Portugal	38.6734	-9.27375	2	unknown	2022	Encarnação et al.	282
1593	Callinectes sapidus	2001	Portugal	38.6734	-9.27375	2	unknown	2022	Encarnação et al.	282
1594	Callinectes sapidus	2007	Portugal	38.4726	-8.82823	2	unknown	2022	Encarnação et al.	282
1595	Callinectes sapidus	1984	Portugal	38.3668	-8.51198	2	trawls	2022	Encarnação et al.	282
1596	Callinectes sapidus	2019	Portugal	37.2034	-8.90738	2	unknown	2022	Encarnação et al.	282
1597	Callinectes sapidus	1984	Portugal	38.8529	-9.02277	3	traps	2022	Encarnação et al.	282
1598	Callinectes sapidus	2022	Italia	37.9538	12.4976	1	by hand	2022	Marchessaux et al.	33
1599	Callinectes sapidus	2016	Italia	41.8883	15.4456	2	unknown	2022	Di Muri et al.	283
1600	Callinectes sapidus	2016	Greece	40.5111	22.7247	2	unknown	2022	Di Muri et al.	283
1601	Callinectes sapidus	2016	Spain	38.988	-0.146452	2	unknown	2022	Di Muri et al.	283
1602	Callinectes sapidus	2016	Greece	38.964	20.8159	2	unknown	2022	Di Muri et al.	283
1603	Callinectes sapidus	2021	Spain	39.3502	-0.31599	1	sampling devices	2022	Navarro Garcia	284
1604	Callinectes sapidus	2021	Spain	39.3501	-0.314626	1	sampling devices	2022	Navarro Garcia	284
1605	Callinectes sapidus	2021	Spain	39.3496	-0.316784	1	sampling devices	2022	Navarro Garcia	284
1606	Callinectes sapidus	2021	Spain	39.3098	-0.299326	1	sampling devices	2022	Navarro Garcia	284
1607	Callinectes sapidus	2021	Spain	39.3092	-0.297344	1	sampling devices	2022	Navarro Garcia	284
1608	Callinectes sapidus	2021	Spain	39.3089	-0.294352	1	sampling devices	2022	Navarro Garcia	284
1609	Callinectes sapidus	2020	Spain	39.2794	-0.279536	1	sampling devices	2022	Navarro Garcia	284
1610	Callinectes sapidus	2020	Spain	39.2788	-0.275894	1	sampling devices	2022	Navarro Garcia	284
1611	Callinectes sapidus	2021	Spain	39.2788	-0.27381	1	sampling devices	2022	Navarro Garcia	284
1612	Callinectes sapidus	2021	Spain	39.2786	-0.275984	1	sampling devices	2022	Navarro Garcia	284
1613	Callinectes sapidus	2021	Spain	39.2784	-0.273835	1	sampling devices	2022	Navarro Garcia	284
1614	Callinectes sapidus	2015	Italia	39.9517	8.48805	2	unknown	2022	Grech et al.	285
1615	Callinectes sapidus		Italy	39.903	8.45426	2	unknown	2022	Grech et al.	285
1616	Callinectes sapidus	2018	Italia	39.8681	8.59074	2	unknown	2022	Grech et al.	285
1617	Callinectes sapidus	2013	Italia	39.8229	8.56669	2	unknown	2022	Grech et al.	285
1618	Callinectes sapidus	2018	Italia	39.7628	8.53109	2	unknown	2022	Grech et al.	285
1619	Callinectes sapidus	2018	Italia	39.705	8.52634	2	unknown	2022	Grech et al.	285
1620	Callinectes sapidus	2021	Türkiye	40.1447	26.3915	3	unknown	2022	Acar et al.	286
1621	Callinectes sapidus	2019	Italia	40.1647	15.1435	2	unknown	2022	Di Muri et al.	283
1622	Callinectes sapidus	2020	Italia	45.2521	16.7087	1	traps	2022	Scalici et al.	287
1623	Callinectes sapidus	2020	Italia	42.7844	10.9406	1	traps	2022	Scalici et al.	287
1624	Callinectes sapidus	2020	Italia	42.6948	11.0818	1	traps	2022	Scalici et al.	287
1625	Callinectes sapidus	2020	Italia	41.3127	13.3631	1	traps	2022	Scalici et al.	287
1626	Callinectes sapidus	2020	Italia	41.3097	13.3778	1	traps	2022	Scalici et al.	287
1627	Callinectes sapidus	2020	Italia	40.2958	16.7317	1	traps	2022	Scalici et al.	287
1628	Callinectes sapidus	2020	Italia	40.2791	16.7604	1	traps	2022	Scalici et al.	287
1629	Callinectes sapidus	2017	Spain	40.846	0.524479	2	traps, gillnets and entangling nets, electrofishing	2022	Clavero et al.	6
1630	Callinectes sapidus	2019	Spain	40.846	0.524479	2	traps, gillnets and entangling nets, electrofishing	2022	Clavero et al.	6
1631	Callinectes sapidus	2017	Spain	40.7893	0.501499	2	traps, gillnets and entangling nets, electrofishing	2022	Clavero et al.	6
1632	Callinectes sapidus	2019	Spain	40.7893	0.501499	2	traps, gillnets and entangling nets, electrofishing	2022	Clavero et al.	6
1633	Callinectes sapidus	2016	Spain	40.7764	0.751189	2	traps, gillnets and entangling nets, electrofishing	2022	Clavero et al.	6
1634	Callinectes sapidus	2018	Spain	40.7764	0.751189	2	traps, gillnets and entangling nets, electrofishing	2022	Clavero et al.	6
1635	Callinectes sapidus	2016	Spain	40.7358	0.873075	2	traps, gillnets and entangling nets, electrofishing	2022	Clavero et al.	6
1636	Callinectes sapidus	2016	Spain	40.7358	0.873075	2	traps, gillnets and entangling nets, electrofishing	2022	Clavero et al.	6
1637	Callinectes sapidus	2018	Spain	40.7358	0.873075	2	traps, gillnets and entangling nets, electrofishing	2022	Clavero et al.	6
1638	Callinectes sapidus	2018	Spain	40.7358	0.873075	2	traps, gillnets and entangling nets, electrofishing	2022	Clavero et al.	6
1639	Callinectes sapidus	2017	Spain	40.7129	0.723178	2	traps, gillnets and entangling nets, electrofishing	2022	Clavero et al.	6
1640	Callinectes sapidus	2019	Spain	40.7129	0.723178	2	traps, gillnets and entangling nets, electrofishing	2022	Clavero et al.	6
1641	Callinectes sapidus	2017	Spain	40.7106	0.589498	2	traps, gillnets and entangling nets, electrofishing	2022	Clavero et al.	6
1642	Callinectes sapidus	2019	Spain	40.7106	0.589498	2	traps, gillnets and entangling nets, electrofishing	2022	Clavero et al.	6
1643	Callinectes sapidus	2017	Spain	40.6296	0.736236	2	traps, gillnets and entangling nets, electrofishing	2022	Clavero et al.	6
1644	Callinectes sapidus	2016	Spain	40.6148	0.663049	2	traps, gillnets and entangling nets, electrofishing	2022	Clavero et al.	6
1645	Callinectes sapidus	2018	Spain	40.6148	0.663049	2	traps, gillnets and entangling nets, electrofishing	2022	Clavero et al.	6
1646	Callinectes sapidus	2016	Spain	40.59	0.728465	2	traps, gillnets and entangling nets, electrofishing	2022	Clavero et al.	6
1647	Callinectes sapidus	2018	Spain	40.5865	0.640326	2	traps, gillnets and entangling nets, electrofishing	2022	Clavero et al.	6
1648	Callinectes sapidus		France	43.5642	4.1736	2	unknown	2022	Veyssiere et al.	288
1649	Callinectes sapidus		France	43.5477	4.1486	2	unknown	2022	Veyssiere et al.	288
1650	Callinectes sapidus		France	43.4898	3.82273	2	unknown	2022	Veyssiere et al.	288
1651	Callinectes sapidus		France	43.4671	5.09383	2	unknown	2022	Veyssiere et al.	288
1652	Callinectes sapidus		France	43.4001	6.72594	2	unknown	2022	Veyssiere et al.	288
1653	Callinectes sapidus		France	43.3326	4.84508	2	unknown	2022	Veyssiere et al.	288
1654	Callinectes sapidus		France	43.1124	3.08264	2	unknown	2022	Veyssiere et al.	288
1655	Callinectes sapidus		France	42.6798	9.29721	2	unknown	2022	Veyssiere et al.	288
1656	Callinectes sapidus		France	42.6696	9.44744	2	unknown	2022	Veyssiere et al.	288
1657	Callinectes sapidus	2021	France	42.6444	9.4602	2	unknown	2022	Veyssiere et al.	288
1658	Callinectes sapidus		France	42.5461	3.05115	2	unknown	2022	Veyssiere et al.	288
1659	Callinectes sapidus		France	42.5226	9.53455	2	unknown	2022	Veyssiere et al.	288
1660	Callinectes sapidus		France	42.1334	9.53841	2	unknown	2022	Veyssiere et al.	288
1661	Callinectes sapidus	2021	France	42.0483	9.48116	2	unknown	2022	Veyssiere et al.	288
1662	Callinectes sapidus	2020	France	41.9449	9.40864	2	unknown	2022	Veyssiere et al.	288
1663	Callinectes sapidus		France	41.8611	9.39973	2	unknown	2022	Veyssiere et al.	288
1664	Callinectes sapidus		France	41.6426	9.36558	2	unknown	2022	Veyssiere et al.	288
1665	Callinectes sapidus		France	41.6351	9.34611	2	unknown	2022	Veyssiere et al.	288
1666	Callinectes sapidus		France	41.5855	9.2971	2	unknown	2022	Veyssiere et al.	288
1667	Callinectes sapidus		France	41.469	9.068	2	unknown	2022	Veyssiere et al.	288
1668	Callinectes sapidus		France	41.4518	9.09755	2	unknown	2022	Veyssiere et al.	288
1669	Callinectes sapidus		France	41.4435	9.12436	2	unknown	2022	Veyssiere et al.	288
1670	Callinectes sapidus	2019	Algeria	35.1815	-1.66097	1	unknown	2020	Ragkousis et al.	43
1671	Callinectes sapidus	2020	Tunisia	33.8848	10.2469	1	unknown	2020	Ragkousis et al.	43
1672	Callinectes sapidus	2020	Tunisia	33.8027	10.2165	2	traps	2020	Ragkousis et al.	43
1673	Callinectes sapidus	2019	Italia	45.3906	12.3576	1	visual	2023	Ragkousis et al.	43
1674	Callinectes sapidus	2019	Croatia	45.3118	13.4299	1	unknown	2023	Ragkousis et al.	43
1675	Callinectes sapidus	2019	Italia	45.1923	12.3334	1	unknown	2023	Ragkousis et al.	43
1676	Callinectes sapidus	2021	Croatia	45.1546	13.6049	1	unknown	2023	Ragkousis et al.	43
1677	Callinectes sapidus	2021	Croatia	45.1313	13.7336	1	unknown	2023	Ragkousis et al.	43
1678	Callinectes sapidus	2021	Croatia	44.9132	13.8113	1	visual	2023	Ragkousis et al.	43
1679	Callinectes sapidus	2017	Italia	44.7175	12.2474	1	visual	2023	Ragkousis et al.	43
1680	Callinectes sapidus	2020	Italia	44.4844	12.2868	1	visual	2023	Ragkousis et al.	43
1681	Callinectes sapidus	2021	Italia	44.4832	12.2865	1	visual	2023	Ragkousis et al.	43
1682	Callinectes sapidus	2021	Italia	44.3483	12.3293	1	visual	2023	Ragkousis et al.	43
1683	Callinectes sapidus	2019	Italia	44.2827	12.3528	1	visual	2023	Ragkousis et al.	43
1684	Callinectes sapidus	2020	Italia	44.0769	12.5639	1	visual	2023	Ragkousis et al.	43
1685	Callinectes sapidus	2019	Italia	43.849	13.0284	1	unknown	2023	Ragkousis et al.	43
1686	Callinectes sapidus	2020	Croatia	43.8036	15.6296	1	spears	2023	Ragkousis et al.	43
1687	Callinectes sapidus	2021	Croatia	43.8036	15.6296	1	spears	2023	Ragkousis et al.	43
1688	Callinectes sapidus	2021	Italia	43.7439	13.1835	1	visual	2023	Ragkousis et al.	43
1689	Callinectes sapidus	2019	Croatia	43.68	15.7176	1	spears	2023	Ragkousis et al.	43
1690	Callinectes sapidus	2020	Croatia	43.5124	16.1131	1	visual	2023	Ragkousis et al.	43
1691	Callinectes sapidus	2021	Croatia	43.5078	16.3879	1	unknown	2023	Ragkousis et al.	43
1692	Callinectes sapidus	2021	Croatia	43.5076	16.4348	1	visual	2023	Ragkousis et al.	43
1693	Callinectes sapidus	2021	Croatia	43.5	16.5234	1	visual	2023	Ragkousis et al.	43
1694	Callinectes sapidus	2020	Croatia	43.4506	16.1381	1	visual	2023	Ragkousis et al.	43
1695	Callinectes sapidus	2014	Croatia	43.3581	16.9474	1	unknown	2023	Ragkousis et al.	43
1696	Callinectes sapidus	2019	Croatia	43.293	16.4826	1	visual	2023	Ragkousis et al.	43
1697	Callinectes sapidus	2020	Italia	43.1755	13.8057	1	unknown	2023	Ragkousis et al.	43
1698	Callinectes sapidus	2020	Croatia	43.0771	15.2406	1	trawls	2023	Ragkousis et al.	43
1699	Callinectes sapidus	2020	Croatia	43.0399	16.2307	1	visual	2023	Ragkousis et al.	43
1700	Callinectes sapidus	2021	Italia	42.7137	10.9786	1	unknown	2023	Ragkousis et al.	43
1701	Callinectes sapidus	2020	Italia	42.6033	14.1435	1	unknown	2023	Ragkousis et al.	43
1702	Callinectes sapidus	2019	Montenegro	42.4586	18.6813	1	visual	2023	Ragkousis et al.	43
1703	Callinectes sapidus	2019	Montenegro	42.443	18.5077	1	visual	2023	Ragkousis et al.	43
1704	Callinectes sapidus	2020	Montenegro	42.3797	18.5907	1	visual	2023	Ragkousis et al.	43
1705	Callinectes sapidus	2021	Italia	42.2344	14.5461	1	unknown	2023	Ragkousis et al.	43
1706	Callinectes sapidus	2021	Italia	42.2041	14.6063	1	visual	2023	Ragkousis et al.	43
1707	Callinectes sapidus	2020	Italia	41.7326	12.2304	1	unknown	2023	Ragkousis et al.	43
1708	Callinectes sapidus	2021	Italia	41.6076	15.8986	1	visual	2023	Ragkousis et al.	43
1709	Callinectes sapidus	2020	Italia	41.4423	12.6137	1	unknown	2023	Ragkousis et al.	43
1710	Callinectes sapidus	2020	Italia	41.3775	12.9195	1	gillnets and entangling nets	2023	Ragkousis et al.	43
1711	Callinectes sapidus	2019	Italia	41.3369	16.2741	1	unknown	2023	Ragkousis et al.	43
1712	Callinectes sapidus	2020	Italia	41.2888	13.3421	1	unknown	2023	Ragkousis et al.	43
1713	Callinectes sapidus	2018	Italia	41.2481	16.5163	1	unknown	2023	Ragkousis et al.	43
1714	Callinectes sapidus	2017	Greece	40.9406	25.1953	1	visual	2023	Ragkousis et al.	43
1715	Callinectes sapidus	2020	Italia	40.8291	14.0926	1	unknown	2023	Ragkousis et al.	43
1716	Callinectes sapidus	2019	Italia	40.823	14.0571	1	unknown	2023	Ragkousis et al.	43
1717	Callinectes sapidus	2019	Italia	40.7847	14.0837	1	visual	2023	Ragkousis et al.	43
1718	Callinectes sapidus	2017	Greece	40.7827	23.8467	1	visual	2023	Ragkousis et al.	43
1719	Callinectes sapidus	2019	Italia	40.6685	17.9731	1	unknown	2023	Ragkousis et al.	43
1720	Callinectes sapidus	2020	Italia	40.5016	17.0164	1	unknown	2023	Ragkousis et al.	43
1721	Callinectes sapidus	2019	Italia	40.4539	16.9459	1	unknown	2023	Ragkousis et al.	43
1722	Callinectes sapidus	2017	Türkiye	40.3534	26.3046	1	visual	2023	Ragkousis et al.	43
1723	Callinectes sapidus	2021	Italia	40.2573	17.8951	1	visual	2023	Ragkousis et al.	43
1724	Callinectes sapidus	2020	Greece	40.223	23.7748	1	visual	2023	Ragkousis et al.	43
1725	Callinectes sapidus	2020	Greece	40.2031	23.7656	1	visual	2023	Ragkousis et al.	43
1726	Callinectes sapidus	2017	Italia	40.1616	15.1424	1	unknown	2023	Ragkousis et al.	43
1727	Callinectes sapidus	2016	Italia	40.0363	18.4632	1	unknown	2023	Ragkousis et al.	43
1728	Callinectes sapidus	2019	Italia	39.7551	16.5069	1	unknown	2023	Ragkousis et al.	43
1729	Callinectes sapidus	2019	Greece	39.1742	23.4238	1	visual	2023	Ragkousis et al.	43
1730	Callinectes sapidus	2020	Italia	39.0637	8.47017	1	visual	2023	Ragkousis et al.	43
1731	Callinectes sapidus	2018	Greece	38.9495	22.9667	1	visual	2023	Ragkousis et al.	43
1732	Callinectes sapidus	2020	Italia	38.209	15.2574	1	visual	2023	Ragkousis et al.	43
1733	Callinectes sapidus	2020	Italia	38.1363	15.0546	1	visual	2023	Ragkousis et al.	43
1734	Callinectes sapidus	2020	Italia	38.0235	12.512	1	unknown	2023	Ragkousis et al.	43
1735	Callinectes sapidus	2021	Italia	37.9711	12.4843	1	visual	2023	Ragkousis et al.	43
1736	Callinectes sapidus	2020	Italia	37.8171	12.4447	1	visual	2023	Ragkousis et al.	43
1737	Callinectes sapidus	2021	Greece	37.7615	20.9379	1	visual	2023	Ragkousis et al.	43
1738	Callinectes sapidus	2020	Italia	37.6498	12.5829	1	visual	2023	Ragkousis et al.	43
1739	Callinectes sapidus	2021	Italia	37.6433	12.6012	1	unknown	2023	Ragkousis et al.	43
1740	Callinectes sapidus	2016	Italia	37.5804	12.824	1	unknown	2023	Ragkousis et al.	43
1741	Callinectes sapidus	2021	Italia	37.396	13.2701	1	visual	2023	Ragkousis et al.	43
1742	Callinectes sapidus	2021	Italia	37.2653	13.5783	1	visual	2023	Ragkousis et al.	43
1743	Callinectes sapidus	2021	Tunisia	37.2319	9.86082	1	unknown	2023	Ragkousis et al.	43
1744	Callinectes sapidus	2021	Tunisia	37.1791	9.6395	1	unknown	2023	Ragkousis et al.	43
1745	Callinectes sapidus	2020	Tunisia	37.1677	10.193	1	unknown	2023	Ragkousis et al.	43
1746	Callinectes sapidus	2019	Italia	37.1419	15.2229	1	visual	2023	Ragkousis et al.	43
1747	Callinectes sapidus	2021	Italia	37.1012	13.9473	1	visual	2023	Ragkousis et al.	43
1748	Callinectes sapidus	2020	Italia	37.0331	15.2882	1	unknown	2023	Ragkousis et al.	43
1749	Callinectes sapidus	2020	Italia	37.0011	14.3381	1	visual	2023	Ragkousis et al.	43
1750	Callinectes sapidus	2021	Italia	36.8909	14.4276	1	traps	2023	Ragkousis et al.	43
1751	Callinectes sapidus	2021	Italia	36.8375	15.1056	1	visual	2023	Ragkousis et al.	43
1752	Callinectes sapidus	2020	Tunisia	36.7912	10.2144	1	nets and by hand	2023	Ragkousis et al.	43
1753	Callinectes sapidus	2021	Tunisia	36.7912	10.2144	1	nets and by hand	2023	Ragkousis et al.	43
1754	Callinectes sapidus	2020	Italia	36.7885	15.0914	1	visual	2023	Ragkousis et al.	43
1755	Callinectes sapidus	2020	Italia	36.7812	14.5501	1	visual	2023	Ragkousis et al.	43
1756	Callinectes sapidus	2020	Italia	36.7727	14.5949	1	visual	2023	Ragkousis et al.	43
1757	Callinectes sapidus	2021	Italia	36.7222	14.8405	1	traps	2023	Ragkousis et al.	43
1758	Callinectes sapidus	2020	Italia	36.7204	14.8341	1	visual	2023	Ragkousis et al.	43
1759	Callinectes sapidus	2020	Italia	36.7088	14.7762	1	visual	2023	Ragkousis et al.	43
1760	Callinectes sapidus	2019	Italia	36.7087	14.7805	1	visual	2023	Ragkousis et al.	43
1761	Callinectes sapidus	2021	Italia	36.7069	15.0027	1	traps	2023	Ragkousis et al.	43
1762	Callinectes sapidus	2020	Italia	36.7044	15	1	visual	2023	Ragkousis et al.	43
1763	Callinectes sapidus	2020	Italia	36.6762	15.0552	1	unknown	2023	Ragkousis et al.	43
1764	Callinectes sapidus	2020	Italia	36.6761	15.0523	1	visual	2023	Ragkousis et al.	43
1765	Callinectes sapidus	2020	Italia	36.6743	15.1082	1	visual	2023	Ragkousis et al.	43
1766	Callinectes sapidus	2012	Türkiye	36.2616	30.0681	1	visual	2023	Ragkousis et al.	43
1767	Callinectes sapidus	2021	Morocco	35.2107	-3.89036	1	visual	2023	Ragkousis et al.	43
1768	Callinectes sapidus	2021	Morocco	35.1528	-2.89771	1	unknown	2023	Ragkousis et al.	43
1769	Callinectes sapidus	2021	Morocco	35.1457	-2.89536	1	unknown	2023	Ragkousis et al.	43
1770	Callinectes sapidus	2021	Morocco	35.1457	-2.89536	1	unknown	2023	Ragkousis et al.	43
1771	Callinectes sapidus	2016	Greece	35.0104	26.0952	1	visual	2023	Ragkousis et al.	43
1772	Callinectes sapidus	2021	Tunisia	34.6908	11.1891	1	unknown	2023	Ragkousis et al.	43
1773	Callinectes sapidus	2021	Tunisia	33.7642	10.7204	1	unknown	2023	Ragkousis et al.	43
1774	Callinectes sapidus	2020	Tunisia	33.5939	10.8786	1	traps	2023	Ragkousis et al.	43
1775	Callinectes sapidus	2021	Tunisia	33.5939	10.8786	1	traps	2023	Ragkousis et al.	43
1776	Callinectes sapidus	2020	Lebanon	33.2736	35.1818	1	visual	2023	Ragkousis et al.	43
1777	Callinectes sapidus	2020	Lebanon	33.2736	35.1818	1	visual	2023	Ragkousis et al.	43
1778	Callinectes sapidus	2020	Lebanon	33.2667	35.1927	1	visual	2023	Ragkousis et al.	43
1779	Callinectes sapidus	2020	Lebanon	33.2613	35.1842	1	visual	2023	Ragkousis et al.	43
1780	Callinectes sapidus	2020	Lebanon	33.2613	35.1842	1	visual	2023	Ragkousis et al.	43
1781	Callinectes sapidus	2016	Israel	32.2192	34.7611	1	trawls	2023	Ragkousis et al.	43
1782	Callinectes sapidus	2016	Israel	32.1877	34.7478	1	trawls	2023	Ragkousis et al.	43
1783	Callinectes sapidus	2016	Israel	32.1607	34.668	1	trawls	2023	Ragkousis et al.	43
1784	Callinectes sapidus	2016	Israel	32.1607	34.7398	1	trawls	2023	Ragkousis et al.	43
1785	Callinectes sapidus	2016	Israel	32.1382	34.7345	1	trawls	2023	Ragkousis et al.	43
1786	Callinectes sapidus	2016	Israel	32.1382	34.7345	1	trawls	2023	Ragkousis et al.	43
1787	Callinectes sapidus	2016	Israel	32.1337	34.7345	1	trawls	2023	Ragkousis et al.	43
1788	Callinectes sapidus	2016	Israel	32.1337	34.7345	1	trawls	2023	Ragkousis et al.	43
1789	Callinectes sapidus	2016	Israel	32.1337	34.7345	1	trawls	2023	Ragkousis et al.	43
1790	Callinectes sapidus	2016	Israel	32.1112	34.7185	1	trawls	2023	Ragkousis et al.	43
1791	Callinectes sapidus	2016	Israel	32.1112	34.7185	1	trawls	2023	Ragkousis et al.	43
1792	Callinectes sapidus	2016	Israel	32.1045	34.7185	1	trawls	2023	Ragkousis et al.	43
1793	Callinectes sapidus	2016	Israel	32.082	34.7079	1	trawls	2023	Ragkousis et al.	43
1794	Callinectes sapidus	2016	Israel	32.0527	34.6919	1	trawls	2023	Ragkousis et al.	43
1795	Callinectes sapidus	2016	Israel	32.0257	34.6786	1	trawls	2023	Ragkousis et al.	43
1796	Callinectes sapidus	2016	Israel	32.0257	34.6786	1	trawls	2023	Ragkousis et al.	43
1797	Callinectes sapidus	2016	Israel	32.0055	34.6733	1	trawls	2023	Ragkousis et al.	43
1798	Callinectes sapidus	2016	Israel	31.992	34.668	1	trawls	2023	Ragkousis et al.	43
1799	Callinectes sapidus	2016	Israel	31.992	34.668	1	trawls	2023	Ragkousis et al.	43
1800	Callinectes sapidus	2016	Israel	31.992	34.668	1	trawls	2023	Ragkousis et al.	43
1801	Callinectes sapidus	2019	Israel	31.992	34.668	1	trawls	2023	Ragkousis et al.	43
1802	Callinectes sapidus	2016	Israel	31.965	34.6573	1	trawls	2023	Ragkousis et al.	43
1803	Callinectes sapidus	2016	Israel	31.9492	34.6467	1	trawls	2023	Ragkousis et al.	43
1804	Callinectes sapidus	2016	Israel	31.9492	34.6467	1	trawls	2023	Ragkousis et al.	43
1805	Callinectes sapidus	2016	Israel	31.9492	34.6467	1	trawls	2023	Ragkousis et al.	43
1806	Callinectes sapidus	2016	Israel	31.9492	34.6467	1	trawls	2023	Ragkousis et al.	43
1807	Callinectes sapidus	2018	Israel	31.8975	34.6121	1	trawls	2023	Ragkousis et al.	43
1808	Callinectes sapidus	2016	Israel	31.8885	34.6041	1	trawls	2023	Ragkousis et al.	43
1809	Callinectes sapidus	2019	Italia	36.9788	15.26	1	visual	2023	Ragkousis et al.	43
1810	Callinectes sapidus	2014	Spain	39.909	-0.011163	2	unknown	2023	Castellón Información	289
1811	Callinectes sapidus		Italy	37.9538	12.4976	1	traps	2023	Marchessaux et al.	290
1812	Callinectes sapidus	2020	Morocco	35.1569	-2.84528	1	gillnets and entangling nets	2023	Oussellam et al.	291
1813	Callinectes sapidus		Morocco	34.8667	-6.23333	1	gillnets and entangling nets	2023	Oussellam et al.	291
1814	Callinectes sapidus	2019	Morocco	34.7833	−6,216667	1	gillnets and entangling nets	2023	Oussellam et al.	291
1815	Callinectes sapidus	2020	Morocco	28.0411	−12,225833	1	gillnets and entangling nets	2023	Oussellam et al.	291
1816	Callinectes sapidus	2020	Morocco	28.0411	−12,225833	2	gillnets and entangling nets	2023	Oussellam et al.	291
1817	Callinectes sapidus		Greece	40.8171	26.032	2	traps	2023	Kevrekidis et al.	8
1818	Callinectes sapidus		Greece	40.8031	25.9917	2	traps	2023	Kevrekidis et al.	8
1819	Callinectes sapidus	2021	Italia	37.9056	12.4575	1	traps	2023	Bardelli et al.	292
1820	Callinectes sapidus	2021	Italia	37.9056	12.4575	1	traps	2023	Bardelli et al.	292
1821	Callinectes sapidus	2021	Italia	37.9056	12.4575	1	traps	2023	Bardelli et al.	292
1822	Callinectes sapidus	2021	Italia	37.844	12.4644	1	traps	2023	Bardelli et al.	292
1823	Callinectes sapidus	2021	Italia	37.844	12.4644	1	traps	2023	Bardelli et al.	292
1824	Callinectes sapidus	2021	Italia	37.8146	12.4573	1	traps	2023	Bardelli et al.	292
1825	Callinectes sapidus	2021	Italia	37.8146	12.4573	1	traps	2023	Bardelli et al.	292
1826	Callinectes sapidus	2021	Italia	37.8146	12.4573	1	traps	2023	Bardelli et al.	292
1827	Callinectes sapidus	2015	Italia			2	traps	2023	Bardelli et al.	292
1828	Callinectes sapidus		Türkiye	41.024	37.5356	2	gillnets and entangling nets	2023	Tufan	293
1829	Callinectes sapidus	2022	Romania	44.8653	29.6243	1	gillnets and entangling nets	2023	Nastase et al.	294
1830	Callinectes sapidus		Croatia	43.032	17.4514	1	traps and gillnets and entangling nets	2023	Glamuzina et al.	295
1831	Callinectes sapidus		Croatia	42.829	17.6982	1	traps and gillnets and entangling nets	2023	Glamuzina et al.	295
1832	Callinectes sapidus		Croatia	42.6217	18.2053	1	traps and gillnets and entangling nets	2023	Glamuzina et al.	295
1833	Callinectes sapidus		Montenegro	41.994	19.1448	1	traps and gillnets and entangling nets	2023	Glamuzina et al.	295
1834	Callinectes sapidus		Montenegro	41.9156	19.2533	1	traps and gillnets and entangling nets	2023	Glamuzina et al.	295
1835	Callinectes sapidus		Montenegro	41.875	19.3734	1	traps and gillnets and entangling nets	2023	Glamuzina et al.	295
1836	Callinectes sapidus		Spain	36.7923	-6.36461	1	seine nets	2023	Ortega Jiménez et al.	296
1837	Callinectes sapidus	2022	Italia	37.3439	15.092	1	hooks and lines	2023	Vella et al.	297
1838	Callinectes sapidus	2020	Malta	35.9483	14.4231	1	traps	2023	Vella et al.	297
1839	Callinectes sapidus		Greece	39.8141	19.8574	2	traps	2023	Simantiris et al.	64
1840	Callinectes sapidus		Italy	42.1766	11.7343	1	unknown	2023	Battisti et al.	298
1841	Callinectes sapidus	2022	Italia	42.0308	11.8431	1	unknown	2023	Battisti et al.	298
1842	Callinectes sapidus	2023	Italia	41.9579	12.0488	1	unknown	2023	Battisti et al.	298
1843	Callinectes sapidus	2022	Italia	41.9574	12.0495	1	by hand	2023	Battisti et al.	298
1844	Callinectes sapidus	2022	Italia	41.9574	12.0495	1	unknown	2023	Battisti et al.	298
1845	Callinectes sapidus		Italy	41.9519	12.0483	1	unknown	2023	Battisti et al.	298
1846	Callinectes sapidus		Italy	41.9011	12.1558	1	unknown	2023	Battisti et al.	298
1847	Callinectes sapidus	2022	Italia	41.7535	12.278	1	unknown	2023	Battisti et al.	298
1848	Callinectes sapidus	2022	Italia	41.7206	12.2968	1	unknown	2023	Battisti et al.	298
1849	Callinectes sapidus	2022	Italia	41.825	12.2047	2	unknown	2023	Battisti et al.	298
1850	Callinectes sapidus		Italy	41.7407	12.234	2	unknown	2023	Battisti et al.	298
1851	Callinectes sapidus		Syria	34.9207	35.8445	2	unknown	2023	Ammar	299
1852	Callinectes sapidus		Spain	40.0063	4.2002	2	traps and nets	2023	Compa et al.	300
1853	Callinectes sapidus		Spain	39.9512	4.26656	2	traps and nets	2023	Compa et al.	300
1854	Callinectes sapidus		Spain	39.8008	3.11945	2	traps and nets	2023	Compa et al.	300
1855	Callinectes sapidus		Spain	39.731	3.2376	2	traps and nets	2023	Compa et al.	300
1856	Callinectes sapidus		Spain	39.6561	3.4409	2	traps and nets	2023	Compa et al.	300
1857	Callinectes sapidus		Spain	38.8585	1.36532	2	traps and nets	2023	Compa et al.	300
1858	Callinectes sapidus		Tunisia	37.1857	9.84957	1	traps and gillnets and entangling nets	2023	Rifi et al.	301
1859	Callinectes sapidus	2019	Albania	41.0353	19.5469	1	unknown	2023	Mali et al.	302
1860	Callinectes sapidus	2019	Albania	40.9917	19.4811	1	unknown	2023	Mali et al.	302
1861	Callinectes sapidus	2019	Albania	40.9736	19.4742	1	unknown	2023	Mali et al.	302
1862	Callinectes sapidus	2019	Albania	40.9225	19.4611	1	unknown	2023	Mali et al.	302
1863	Callinectes sapidus	2019	Albania	40.0214	19.5047	1	unknown	2023	Mali et al.	302
1864	Callinectes sapidus	2023	Italia	44.9278	12.4925	1	dredges	2023	ARPAV & ISPRA	303
1865	Callinectes sapidus	2023	Italia	44.9248	12.5028	1	dredges	2023	ARPAV & ISPRA	303
1866	Callinectes sapidus	2023	Italia	44.8391	12.4389	1	dredges	2023	ARPAV & ISPRA	303
1867	Callinectes sapidus	2023	Italia	44.8339	12.4159	1	dredges	2023	ARPAV & ISPRA	303
1868	Callinectes sapidus	2023	Italia	44.8305	12.4207	1	dredges	2023	ARPAV & ISPRA	303
1869	Callinectes sapidus	2023	Spain	27.8169	-15.7632	2	unknown	2023	Gonzalez	304
1870	Callinectes sapidus	2022	Spain	27.7381	-15.594	2	unknown	2023	Gonzalez	304
